# Supplementary material for: Sex-biased and parental allele-specific gene regulation by KDM6A
Source: Biol Sex Differ. 2022 Jul 23;13:40. doi: 10.1186/s13293-022-00452-0 (PMC9308343; doi:10.1186/s13293-022-00452-0)
Supplement: Supplementary file 8 — Additional file 8: Table S8. A: Summary of clones, B: Oligos used for CRISPR and PCR. [file 13293_2022_452_MOESM8_ESM.xlsx]

## Sheet: Summary of clones and oligos
Additional file 8: Summary of clones and oligos
Additional file 8A:Summary of clones						Additional file 8B: Oligos used for CRISPR and PCR
Clones						Oligos
Name	Cross	Kdm6a targeted region	Deletion	Y chromsome			Name	Sequence	pam	Location	Deleted region
Kdm6aΔE1	BC	Exons 2-4	+	+		sgRNAs	ΔE Left	GAAACCTCACGAACCCGAAA	AGG	chrX: 18163390-18163409	Partial exon 2- partial exon 4
Kdm6aΔE3	BC	Exons 2-4	+	+			ΔE Right	TAGCATTATCTGCATACCAG	AGG	chrX: 18208733-18208752
Kdm6aΔP4	BC	Promoter	+	+			ΔP Left	GGACACTGCATGTTTGATGG	AGG	chrX: 18160528-18160547	promoter region
Kdm6aΔE14	BC	Exons 2-4	-	+			ΔP Right	AGCTACATACTCCAAAGGAG	AGG	chrX: 18164295-18164314
Kdm6aΔP2	BC	Promoter	-	+		Guide RNAs (sgRNAs) used for CRISPR/Cas9 deletions of Kdm6a are listed for the exon deletions (ΔE) and the promoter deletions (ΔP) together with the targeted left and right sequences and their genomic location based on the mouse GRCm38/mm10 assembly.
Kdm6aΔE2.5	CB	Exons 2-4	+	+
Kdm6aΔE2.7	CB	Exons 2-4	+	+
Kdm6aΔP2.1	CB	Promoter	+	+
						qPCR and PCR
The clone name is listed along with the cross BC (BL6 x cas),CB (cas x BL6), the Kdm6a region edited, and the presence (+) of a deletion, and of the Y chromosome							Gene/region	Left	Right
						cDNA	Kdm6a 1	TGTTCGCTGCTACGAATCTC	ATTTCCTTGGCTCGACAAAA
							Kdm6a 2	AACTTCCTGCCTTCGTGAGA	TTCAAAACACCCCAGTAGCC
							Kdm6a 3	CCTCATAACCGCACAAACCT	GGACCTGCCAAATGTGAACT
							Kdm6a 9	GAGGTTTCATGAAGATGGCG	AAAAGGCAGCATTCTTCCAG
							Uty	GCTTGCCATCACAAGTCAAAG	CCATGTGTCTGCACTTGCTT
							Meg3	TTGCACATTTCCTGTGGGAC	AAGCACCATGAGCCACTAGG
							Rian	GCTTTTAATGGCTGTGCATATAC	AGCAATTAATCTCACTAGTGCCT
							Vrtn	ATCGACTCCAAGGTGATGCT	CATCAAAGATGGCCTCCAGT
							Sall2	GCCCCATTTGTCAGAAGAAG	GCTCAGAGCTGTTTTCCTGG
							Bcar3	ATAAGATCATCCAGGTGGCG	CATCAGCAGAGGGACTGACA
						gDNA	Actb	GCTCTTTTCCAGCCTTCCTT	CTTCTGCATCCTGTCAGCAA
							Kdm6a 4	GCTTTCGGTGATGAGGAAAA	TGCGATCAGATCATCTCTGG
							Kdm6a 5	TGACATACGGTTTCCCTGTG	CCAAGTTTGAGAGTCCCAGC
							Kdm6a 6	GGTAGGTTTGGGAGATGGGT	CCAACAATAAATGTGCCAACA
							Kdm6a 7	GCACTAGAGGGCAAGAGGAA	TCCCCCTCTCAATTAAAGCA
							Kdm6a 8	TGTGTCTCCTACGAATCCCC	CGGTAGAGGTGAAGGCAGAG
							Kdm6a 10	TGAGGGACAGAACAAGCAAA	AATTTGTCGAGGGGGATTTC
							Uty	TTTCCCCTCTCCTCCCTCTA	GTTGTTGCAGCCTCTTGTG
							Mapk315 1	CATCCCGACCCTCTAGGATT	AGCCGTTTACCGTTTCCTTT
							Mapk315 2	TGATCGGAAGCCAACCTAGT	AGCCGTTTACCGTTTCCTTT
							Map3k15 3	TTCTCATGAAACATCTGGCG	TATGCAGCCCTGAAACACTG
							RianSNP	GACCATGGAGGTGAGGGATA	TCATGAGGTCCACTTTCAAGG
							Actin	GCTCTTTTCCAGCCTTCCTT	CTTCTGCATCCTGTCAGCAA
						Primers for RT-PCR amplification of cDNA and PCR amplification of genomic DNA (gDNA) are listed for each gene tested, together with their sequence.
