# Supplementary material for: Sex-biased and parental allele-specific gene regulation by KDM6A
Source: Biol Sex Differ. 2022 Jul 23;13:40. doi: 10.1186/s13293-022-00452-0 (PMC9308343; doi:10.1186/s13293-022-00452-0)
Supplement: Supplementary file 9 — Additional file 9: Table S9. A: Expression changes in BC Kdm6aΔY clones (see Figure 1B); B: GSE97702 comparison; C: Expression changes in CB Kdm6aΔY KO clones (see Figure 1C); D: Downregulated genes common between BC and CB KO clones (see Figure 1D-F); E: Upregulated genes common between BC and CB KO clones (see Figure 1D-F). [file 13293_2022_452_MOESM9_ESM.xlsx]

## Sheet: Diploid expression changes
Additional file 9: Diploid expression changes in reciprocial crosses
Additional file 9A: Expression changes in BC Kdm6aΔY clones (see Figure 1B)										Additional file 9B: GSE97702 comparison				Additional file 9C: Expression changes in CB Kdm6aΔY KO clones (see Figure 1C)										Additional file 9D: Downregulated genes common between BC and CB KO clones (see Figure 1D-F)														Additional file 9E: Upregulated genes common between BC and CB KO clones (see Figure 1D-F)
Gene Name	wt rep1	wt rep2	Kdm6aΔE1	Kdm6aΔE3	Kdm6aΔP4	Log2 Fold change	Expression change	FDR		Gene Name	KDM6A CRISPR KO	GSE97702		Gene Name	wt rep1	wt rep2	Kdm6aΔE2.5	Kdm6aΔE2.7	Kdm6aΔP2.1	Log2 Fold change	Expression change	FDR			Expression in BC derived cells						Expression in CB derived cells								Expression in BC derived cells						Expression in CB derived cells
Rian	10.9328	10.878	10.9054	0.17349	0.232541	-5.94615	downregulated	6.97324e-195		Mirg	-5.80856	-0.854339		Cyp1a1	2.31503	2.49973	0.0827589	0.226327	0.765986	-2.63179	downregulated	0.0239823		Diploid DEGs in BC cells	BC wt rep1	BC wt rep2	Kdm6aΔE1	Kdm6aΔE3	Kdm6aΔP4	Log2 Fold change	CB wt rep1	CB wt rep2	Kdm6aΔE2.5	Kdm6aΔE2.7	Kdm6aΔP2.1	Log2 fold change		Diploid DEGs in BC cells	BC wt rep1	BC wt rep2	Kdm6aΔE1	Kdm6aΔE3	Kdm6aΔP4	Log2 fold change	CB wt rep1	CB wt rep2	Kdm6aΔE2.5	Kdm6aΔE2.7	Kdm6aΔP2.1
Mirg	3.53825	3.41869	3.47847	0.0765857	0.0798414	-5.80856	downregulated	6.19611e-29		Xlr3a	-4.74299	-1.86364		Ackr4	5.14688	5.59141	1.00552	0.877002	1.4411	-2.13067	downregulated	1.35956e-06		1700007G11Rik	0.83503	0.797803	0.351907	0.133406	1.04937	-0.674399	1.16441	1.64795	0.568051	1.14465	0.556079	-0.894827		1110006O24Rik	2.33698	2.49327	2.76062	4.55031	1.81579	0.333036	1.06265	2.03815	5.42341	4.17828	1.64282
Meg3	14.362	13.4439	13.903	0.151162	0.448261	-5.66395	downregulated	1.78907e-29		Xlr3b	-3.41471	-3.19742		Col1a2	1.90885	1.83664	0.0982748	0.215502	0.929625	-2.06324	downregulated	0.0217015		1700017B05Rik	30.4174	26.3368	26.1592	16.3011	24.6586	-0.342971	46.4188	43.2416	30.8105	33.5359	36.9859	-0.408411		1700016K19Rik	1.65186	1.95815	2.95919	1.22178	2.63513	0.331981	1.2055	0.594552	1.06485	1.76081	1.77406
Xlr3a	6.98661	8.45613	7.72137	0.362893	0.438852	-4.74299	downregulated	6.4105e-37		Xlr3c	-3.10519	-3.06074		Btn1a1	1.60168	1.51951	0.255352	0.363731	0.448223	-1.9818	downregulated	0.000141185		1700097N02Rik	5.1018	4.87436	2.95158	3.5557	1.94327	-0.824402	4.98226	5.93834	2.06053	5.2352	4.45675	-0.479049		1700028I16Rik	2.59765	3.80877	3.94142	7.31909	2.81506	0.550641	1.63729	0.884414	1.16778	2.42256	1.35599
Xlr3b	2.44552	1.65626	2.05089	0.37062	0.18546	-3.41471	downregulated	7.11938e-05		Kdm6a	-2.61615	-2.33533		Mab21l2	3.17957	2.91414	0.503123	1.04838	1.03185	-1.665	downregulated	0.0152674		1810019D21Rik	2.88881	2.54734	1.64711	1.58255	2.39999	-0.534503	2.49298	2.32778	1.21994	1.14769	2.00344	-0.726237		1700042O10Rik	0.981068	1.22574	1.03604	2.43647	1.35119	0.543217	0.457544	0.564148	1.02797	1.21764	1.19364
Xlr3c	3.61364	2.96796	3.2908	0.394691	0.617204	-3.10519	downregulated	3.99466e-07		Zbp1	-2.45995	-1.89002		Ephx3	1.63176	1.71293	0.219657	0.351492	0.881958	-1.66065	downregulated	0.042398		2610528J11Rik	18.0162	17.4487	11.7599	4.62055	14.6945	-0.775602	12.9055	15.2206	9.6456	10.4094	9.24477	-0.525983		2010001A14Rik	2.35378	1.64915	2.55504	3.21205	2.74329	0.503205	1.24868	1.29035	1.72185	1.437	1.80977
Kdm6a	38.53	39.9063	39.2182	9.23527	10.6354	-2.61615	downregulated	0.0337018		Zfp467	-2.15616	-2.08149		Foxa2	11.2823	11.1369	3.26188	4.83405	1.50674	-1.61756	downregulated	0.00984322		4930519F09Rik	2.02265	1.29351	0.0156232	0	1.73578	-1.50596	2.22515	1.92661	1.55777	1.50499	1.16032	-0.56039		2410127L17Rik	2.48608	2.46362	3.18963	3.78706	2.85938	0.405778	2.12069	1.74608	2.99264	2.13293	2.19471
Zbp1	2.56534	3.70093	3.13314	0.84828	0.251389	-2.45995	downregulated	0.000325975		Vrtn	-2.1278	-3.0698		Hrc	4.95369	3.97655	0.731857	1.88869	1.26261	-1.61652	downregulated	0.000723837		AU022751	45.2961	40.3635	32.2892	29.4477	37.6303	-0.486811	44.8353	41.9383	32.4353	30.3396	40.4597	-0.531758		2900041M22Rik	6.46977	6.67656	8.60553	9.71899	8.07448	0.420861	2.41521	2.41105	3.05093	2.93852	4.09932
Zfp467	3.14906	3.0413	3.09518	0.740161	0.535318	-2.15616	downregulated	0.000120271		Irgm1	-1.67969	-4.25777		Ppp4r4	14.3344	14.6835	2.68459	6.24501	3.67572	-1.61549	downregulated	0.000561241		Abl1	7.68229	10.0856	6.15497	4.54422	9.77786	-0.370808	10.148	9.53313	4.86369	6.25116	8.20993	-0.334364		4930444M15Rik	5.82063	6.58137	10.6601	17.4209	6.52392	0.895442	2.57604	2.45105	4.23402	3.32528	2.6961
Vrtn	25.3282	25.4118	25.37	8.51776	2.90901	-2.1278	downregulated	1.85868e-07		Car14	-1.53968	-2.49499		Lipg	14.3426	13.2639	3.18051	4.9231	4.54642	-1.54925	downregulated	0.00126287		Acp5	29.9066	31.4052	28.6301	20.8576	20.8695	-0.380227	51.7992	49.9533	35.8771	35.4438	48.7852	-0.611324		4930524B15Rik	4.84487	5.31905	3.78151	10.2723	6.37429	0.422136	1.39695	1.58278	3.09144	2.16704	1.24763
Gbp4	2.96349	3.21276	3.08812	0.832142	0.576642	-2.03377	downregulated	9.19073e-11		Spon1	-1.51409	-2.0909		Nox4	8.73546	8.22015	1.70706	2.58221	3.88623	-1.49082	downregulated	0.000824708		Acsl5	23.9203	23.3826	34.0613	2.67125	8.51704	-0.386429	370.434	361.258	22.6281	122.758	504.528	-0.345717		9030617O03Rik	0.750737	0.751752	1.38971	1.89568	1.12663	0.969122	0.295417	0.334568	1.00514	0.283307	0.304469
Adgrg5	0.94344	1.00508	0.97426	0.152375	0.15029	-1.93723	downregulated	0.0134491		Robo4	-1.4797	-1.65172		Cdx4	6.79226	6.30022	2.22156	1.72016	2.35597	-1.4865	downregulated	3.12869e-06		Acta2	0.940998	0.810903	1.09568	0.0184235	0.691873	-0.648986	22.6247	20.717	4.65863	12.7191	26.641	-0.75595		A930005H10Rik	3.29554	3.07317	5.5361	5.81776	4.18318	0.701676	2.48986	2.22476	7.59585	2.32454	2.39574
Nanos3	6.60214	8.66322	7.63268	2.68149	2.21135	-1.78447	downregulated	0.00338795		Trim12c	-1.41822	-2.06288		Prr18	3.40762	3.68896	0.722029	1.72123	0.911669	-1.47292	downregulated	0.00472732		Actc1	1.15322	1.02956	0.48437	0.259559	0.742436	-0.541105	1.81242	1.78776	1.06967	0.76001	1.02292	-0.562601		Acacb	7.76954	8.08013	10.9896	12.4038	11.4654	0.552108	4.56041	4.25809	5.81779	5.31135	5.53191
Bcl11a	4.19586	3.82063	4.00824	1.07257	1.44969	-1.74643	downregulated	2.07854e-09		Rxrg	-1.41454	-2.0214		Igdcc3	15.0634	14.6586	3.40095	3.99438	7.16096	-1.47215	downregulated	2.22784e-06		Adamts6	4.33742	3.78944	2.30877	1.77056	4.47937	-1.13934	6.44359	6.54648	3.68315	5.2377	3.27383	-0.920754		Accsl	6.50888	7.46862	6.90729	12.7393	8.9962	0.450103	1.42576	1.40636	2.76553	2.41873	6.1137
Edn2	3.57876	4.10303	3.8409	1.83483	0.651626	-1.68042	downregulated	0.0414193		Foxr2	-1.40513	-1.64062		Fry	5.10776	4.9763	1.08723	1.77286	2.19885	-1.42808	downregulated	2.22784e-06		Adcy6	2.28179	2.23406	1.26606	0.741136	3.12308	-0.510269	2.78622	2.63484	1.47872	1.73089	1.99329	-0.67612		Adam23	25.3321	22.5455	23.9644	48.9953	26.793	0.474043	10.0747	9.44724	32.5621	13.2291	8.5907
Irgm1	8.64111	9.55614	9.09862	5.34863	1.45602	-1.67969	downregulated	0.00977849		Hsd17b11	-1.36863	-0.624029		Sema3b	12.1278	11.2376	2.03327	4.09088	5.89368	-1.42686	downregulated	0.00142232		Adcy7	17.3423	16.4632	9.4137	6.95898	21.2775	-0.400924	7.96707	7.91626	3.60515	3.99308	7.26827	-0.644221		Ak8	0.608464	0.458951	1.56432	1.71076	1.10349	1.45138	0.776639	0.598495	0.460455	1.21496	0.92863
Tmprss11d	3.26292	3.71826	3.49059	1.70466	0.853019	-1.56926	downregulated	2.60076e-05		Pcdh1	-1.27304	-1.65908		Rasl10a	5.0688	5.39837	1.55341	1.78868	2.12725	-1.36803	downregulated	0.000861454		Adgre5	3.53258	3.64155	1.05066	0.53838	2.56261	-0.429564	2.42356	2.00142	1.16751	1.05377	1.26629	-0.680411		Akap8l	51.5369	50.4463	66.1257	60.7709	78.5769	0.425658	42.8613	41.6134	58.5052	49.5446	55.0372
Neurog3	8.87413	9.01034	8.94224	3.70092	3.25335	-1.55815	downregulated	1.10301e-05		Mip	-1.26987	-2.13491		Lims2	2.2558	2.04836	0.443378	0.601716	1.24892	-1.35807	downregulated	0.0440709		Adm	1.27067	1.21402	1.24521	0.381805	1.1268	-1.37408	3.30804	3.43894	0.877333	1.36468	1.73618	-0.928411		Amd1	0.00808434	0.0077265	0.00773997	0.0080869	2.64292	6.80873	0.0122477	0.0121107	0.0122302	3.38917	3.41951
Car14	13.3774	11.6586	12.518	4.12844	1.43652	-1.53968	downregulated	0.0349082		Irf1	-1.26428	-0.849051		Pstpip2	8.41653	7.98455	3.06965	2.85485	2.92462	-1.31428	downregulated	2.88631e-05		Afap1l2	43.0318	38.8766	29.8553	26.4051	36.5354	-0.436597	39.6001	38.0531	28.8029	29.7241	29.9817	-1.34709		Ankrd23	4.05936	4.04545	5.6945	5.4377	4.94947	0.403604	3.35093	3.1186	3.1759	5.37594	5.6798
Fkbp6	11.0153	11.844	11.4296	4.71483	2.51015	-1.53929	downregulated	1.01325e-06		Wt1	-1.24383	-2.49401		Pxdc1	25.3475	25.5122	7.68119	7.27258	12.7941	-1.31406	downregulated	0.00298302		Ago1	6.31595	6.33102	9.47711	1.4359	3.98301	-0.404914	14.5393	15.0623	4.12601	8.17408	11.1174	-0.396189		Apoa2	110.035	112.116	128.843	220.136	85.9431	0.384254	38.2149	36.9351	26.7987	63.6529	65.1486
Spon1	2.08993	1.97927	2.0346	0.743197	0.28141	-1.51409	downregulated	0.044891		Sall2	-1.23983	-1.15202		Pllp	7.64928	7.46761	2.78342	2.03488	3.47543	-1.30326	downregulated	7.38323e-06		Agpat9	12.7408	13.195	9.15886	6.17118	11.2078	-0.348827	19.6947	18.8481	12.5777	9.70915	13.0382	-0.923051		Appbp2os	0.8079	0.675395	1.1607	1.00837	0.716428	0.375052	0.306135	0.603941	1.22275	0.792685	0.79865
Adm	3.53258	3.64155	3.58706	1.05066	0.53838	-1.48908	downregulated	0.0190118		Ccl25	-1.23874	-1.42383		Sept5	5.86881	5.30776	1.94442	1.72758	2.5727	-1.27283	downregulated	0.000458594		Ak4	1.15383	1.27531	0.563398	0.948795	0.733713	-0.551856	1.30308	0.879449	0.295973	0.656041	0.308172	-0.710732		Arhgap26	4.04325	3.5623	4.64386	7.11753	5.431	0.591683	1.92104	1.93729	2.29159	3.43483	2.67212
Robo4	6.90422	6.22407	6.56414	2.74992	3.18421	-1.4797	downregulated	2.32839e-05		Cacnb3	-1.1135	-1.38281		Trim67	3.07469	3.18071	0.646862	1.20654	1.66942	-1.26574	downregulated	0.00890075		Akr1c18	23.655	24.3658	14.338	9.31866	30.763	-0.698111	46.4847	45.0254	22.1325	23.8067	34.9744	-1.37733		Arrdc4	33.6792	32.3869	41.0989	55.7419	40.902	0.475032	24.1735	24.7067	43.5699	35.8344	27.7439
Pou4f2	5.84389	5.20188	5.52289	1.48796	2.05138	-1.42303	downregulated	9.36089e-06		Gm21283	-1.09489	-2.27154		Serinc2	12.4243	11.8252	4.2761	4.91142	4.35341	-1.26216	downregulated	8.77195e-06		Amfr	23.9002	20.0998	15.3577	13.3699	23.7425	-0.404494	17.9839	16.9913	11.4746	11.9109	14.9132	-0.762511		BC025920	2.48942	2.51469	2.76933	3.50848	3.52157	0.384614	1.25774	1.08555	1.37365	1.76405	1.41844
Trim12c	1.83619	2.0656	1.9509	0.790641	0.415185	-1.41822	downregulated	0.000570873		Psd4	-1.09322	-2.78623		Adamts3	1.01343	1.11907	0.32898	0.452338	0.416421	-1.25701	downregulated	0.00052455		Ankrd52	33.817	39.2967	41.7413	6.3126	23.4294	-0.33097	244.945	235.041	49.1831	89.3191	183.044	-0.453999		C1qtnf9	3.04929	2.5077	3.2903	10.586	2.33404	0.959576	0.351027	0.577085	0.954177	3.97233	1.83153
Rxrg	13.2971	13.5116	13.4044	6.03614	3.88205	-1.41454	downregulated	3.81e-06		Serpinb9b	-1.09321	-4.27274		Nipal2	1.77918	1.53615	0.532219	0.502231	0.871826	-1.23855	downregulated	0.0251572		Anxa2	187.506	208.162	106.846	161.474	183.719	-0.617498	247.527	246.414	190.356	146.961	148.997	-1.16293		C920006O11Rik	1.95382	1.64809	2.00623	3.7788	1.83741	0.496528	0.853747	1.15793	2.21118	1.15137	1.22963
Foxr2	3.72908	4.19483	3.96195	1.61527	0.972619	-1.40513	downregulated	0.000543506		Treml2	-1.05931	-2.5328		Treml2	1.89053	1.76626	0.54391	0.882149	0.644603	-1.23816	downregulated	8.8256e-05		Apela	7.42817	8.49988	6.701	4.85131	5.66798	-0.392806	11.3899	10.8152	5.70631	8.31082	5.58858	-0.607413		Calml4	4.28194	4.22978	10.0928	3.94507	2.71225	0.391686	4.4547	4.25284	10.8839	5.40263	8.42207
Tex40	3.46397	3.41865	3.44131	0.729182	0.988235	-1.39868	downregulated	0.0138579		Jade2	-1.05119	-0.862427		Ccdc68	4.74376	4.18407	1.38646	1.74611	2.08021	-1.20695	downregulated	0.00559397		Apobec2	78.6281	63.9951	65.7115	52.904	51.0827	-0.472423	96.4144	91.4967	68.1976	63.7139	92.9055	-0.76458		Calr3	3.83552	3.61998	4.07308	5.06262	6.04641	0.441033	1.75584	1.11511	2.01054	1.93983	2.45685
Hsd17b11	35.148	35.3418	35.2449	12.8326	12.9254	-1.36863	downregulated	5.7239e-16		A930004D18Rik	-1.03438	-1.10639		Pou2f3	4.28536	4.49477	1.92334	1.52789	1.66885	-1.20294	downregulated	5.91212e-06		Arf3	15.0523	14.052	9.29003	7.37663	15.9979	-0.3342	17.302	17.3822	14.0205	11.9612	13.0764	-0.326262		Casq2	2.9033	2.90035	3.27894	5.45801	4.33208	0.586157	0.731036	0.763509	0.815848	1.21244	1.57058
Arhgef9	2.4632	2.78979	2.6265	1.08884	1.17399	-1.35276	downregulated	1.09847e-07		Fgr	-1.01283	-0.727344		Plaur	82.3343	77.8109	31.1969	25.1646	37.6478	-1.20202	downregulated	7.34729e-05		Arhgap10	8.32246	8.605	6.09398	5.85434	7.95385	-0.418469	13.2633	13.7856	6.2317	5.1667	10.087	-0.413619		Catip	1.70501	1.88216	4.50194	9.53618	2.14828	1.5889	0.768308	0.4306	0.836931	0.648062	1.03255
Sox3	14.6327	14.5525	14.5926	6.36641	6.8833	-1.32964	downregulated	3.08174e-06		Dnmt3b	-1.00001	-1.52019		Wif1	1.99888	1.61902	0.603135	0.805521	0.697775	-1.20103	downregulated	0.00992963		Arhgap42	50.3808	47.8644	28.2168	27.6845	50.5945	-0.351402	38.7655	37.5466	23.968	27.2248	35.4617	-0.917176		Ccdc151	2.0933	2.51288	3.79984	3.9071	2.04415	0.49703	2.25674	1.98052	3.1979	3.25297	2.29781
Rimbp2	1.45166	1.23284	1.34225	0.896033	0.279165	-1.30628	downregulated	0.029665		Ap3b2	-0.974793	-1.70833		Gcnt4	1.01453	1.40102	0.332746	0.441118	0.655104	-1.19839	downregulated	0.0245837		Arhgef18	2.65827	2.57316	1.98291	1.89393	1.72289	-0.468625	1.27581	1.73781	0.672316	0.668836	1.78568	-0.4016		Ccdc181	13.9015	14.3556	19.4772	24.1753	18.2785	0.547086	10.3199	10.0443	10.6177	15.9383	15.343
Pcdh1	15.4552	14.3488	14.902	9.25606	2.5465	-1.27304	downregulated	0.0202717		Pou3f1	-0.939603	-1.13992		Emp2	9.69523	9.92651	2.93941	4.72243	3.7989	-1.19627	downregulated	0.000941955		Axl	2.98235	2.81683	3.12934	1.13548	2.68471	-0.323896	14.0767	13.4526	2.98646	5.1663	16.6726	-0.734116		Ccdc36	4.34019	4.71107	8.03114	7.59427	4.63975	0.577849	1.14408	0.895456	1.7012	2.99461	1.29769
Lgals3bp	3.34908	3.01905	3.18406	1.37474	0.833249	-1.2704	downregulated	0.0163323		Ldoc1	-0.933005	-2.59562		Afap1l2	3.30804	3.43894	0.877333	1.36468	1.73618	-1.19623	downregulated	0.0427635		BC002163	0.0789446	148.191	0	148.161	0.0800071	-0.585244	171.68	164.541	153.065	151.361	0.00326565	-0.728265		Cd68	11.774	10.2845	17.7301	21.8267	18.0533	0.800025	9.29098	9.00701	11.6072	12.1742	11.7212
Mip	3.15568	2.62736	2.89152	1.05788	0.821507	-1.26987	downregulated	0.0351335		Phlda2	-0.919521	-1.16032		Pde10a	2.32854	2.14489	0.4863	0.976091	1.20433	-1.17974	downregulated	0.0280183		Bcar3	16.6871	16.5968	7.41046	7.37337	11.7581	-0.911514	33.9733	33.3846	17.3647	14.5392	21.2422	-0.926846		Cdx2	1.99278	1.66729	3.03016	1.03426	2.82973	0.328539	4.19797	4.17453	2.982	3.19616	12.8067
Nrros	3.00658	3.38236	3.19447	1.17805	1.16965	-1.26549	downregulated	5.0705e-05		Ubxn8	-0.892449	-1.13818		Adgrg2	1.42381	1.48992	0.437509	0.473212	0.849898	-1.17101	downregulated	0.005721		Bcl6b	15.3289	14.393	6.49718	5.03437	11.7029	-0.940223	11.9253	11.6921	6.3654	7.16358	5.25135	-0.91559		Cfap43	1.53512	1.47394	3.25364	4.16218	2.74571	1.17077	0.789037	0.76126	0.891403	0.989227	1.42739
Irf1	68.2284	69.2625	68.7455	41.9658	15.6223	-1.26428	downregulated	0.000568464		C330024D21Rik	-0.877984	-1.69068		Lgals1	770.932	727.229	225.094	266.17	448.446	-1.1124	downregulated	0.00764074		Bgn	3.48966	3.35319	2.55706	3.05515	1.53017	-0.523155	3.39487	3.21414	0.235458	0.975275	3.07211	-1.21083		Cfap45	1.20257	1.26514	1.9542	4.60072	1.54741	1.1302	0.819211	0.646453	0.715762	1.18434	1.08639
Wt1	15.5466	16.898	16.2223	5.24352	8.05618	-1.24383	downregulated	0.000212479		Prph	-0.874898	-0.903595		Nt5e	5.20508	5.1246	1.69211	2.22482	2.53512	-1.10852	downregulated	0.00552479		C330024D21Rik	2.92467	2.92521	1.85532	2.07072	1.50366	-0.692497	3.20826	3.12745	1.47716	2.54209	1.98578	-0.662297		Cfap52	1.60852	1.94453	3.6996	1.98854	1.5969	0.450916	1.31024	1.57054	1.7058	2.26176	2.1634
Sall2	24.2231	22.734	23.4785	11.2225	7.16001	-1.23983	downregulated	3.95976e-06		Psmb10	-0.867173	-1.12654		Apobr	5.22465	5.18243	2.1117	1.75462	2.66691	-1.10674	downregulated	1.13103e-05		Cachd1	12.8863	11.3701	6.86713	9.1731	6.86667	-0.667546	26.5359	24.3106	19.8747	20.6889	16.8113	-0.410691		Cfc1	4.49339	4.26796	9.1612	2.62381	5.61912	0.405242	3.18629	3.5751	1.71013	3.98767	14.5814
Ccl25	30.7007	34.5021	32.6014	11.2679	10.7461	-1.23874	downregulated	0.0033964		Ttc39c	-0.859638	-2.04682		Med12l	3.2082	3.03352	1.17678	0.878778	1.88752	-1.10574	downregulated	0.0028727		Calca	43.6158	44.8229	22.5922	33.4499	47.041	-0.363904	19.5065	17.4696	13.4697	10.3994	14.7807	-0.521095		Chac1	33.7699	33.5493	37.4823	104.356	54.9309	0.962452	7.8392	7.78044	4.65302	11.8982	15.2591
Pim2	135.227	136.507	135.867	85.773	36.2096	-1.21809	downregulated	0.000183036		Klhdc4	-0.854389	-1.13967		Cpe	42.0983	40.471	12.495	13.7017	26.2162	-1.09869	downregulated	0.0230956		Capg	103.304	97.3408	102.134	45.5701	92.2055	-0.327115	93.0673	91.331	63.282	75.6429	72.0832	-0.390489		Chchd10	675.182	653.161	768.185	1167.69	906.714	0.512615	264.869	261.178	298.34	355.66	373.021
Samd9l	1.24795	1.24521	1.24658	0.656789	0.501837	-1.21062	downregulated	7.07308e-06		Crmp1	-0.844383	-0.776572		Npr2	2.32949	2.46799	0.645377	0.808623	1.61773	-1.09132	downregulated	0.0196716		Car2	39.9361	39.8151	41.6175	10.7641	28.1373	-0.571141	155.957	156.783	72.8946	78.2944	97.4351	-0.91596		Ciart	15.8377	12.832	20.6598	20.2538	13.6675	0.343912	6.82287	6.56525	8.17549	10.2635	9.10563
Thsd1	3.05707	3.10844	3.08275	1.58116	0.868209	-1.194	downregulated	0.00726482		Sema3f	-0.833723	-0.847461		Zbtb4	1.39312	1.25859	0.400805	0.581201	0.715044	-1.07618	downregulated	0.0103356		Car3	2.39385	2.44485	1.67612	0.527509	1.38871	-1.01466	5.45508	5.40555	4.60034	3.26405	4.79746	-0.363582		Cnga3	0.905921	0.678727	1.56059	2.48596	0.931327	1.06641	0.38526	0.302065	0.355104	1.0402	0.352203
Foxh1	109.271	103.23	106.251	54.801	36.3507	-1.17014	downregulated	2.66374e-08		Ccdc102a	-0.818246	-0.9448		Rhobtb1	1.47707	1.36079	0.436878	0.666476	0.733073	-1.06847	downregulated	0.00500134		Car4	47.7525	42.9331	33.7624	9.05371	29.4095	-0.913326	104.467	99.3133	67.7489	89.2917	65.8048	-0.455934		Cnpy1	6.07003	6.63364	9.87446	15.8931	9.59543	0.892032	3.10933	3.50741	6.09812	4.07369	2.81481
Bcl11b	1.35107	1.28509	1.31808	0.479977	0.557507	-1.16889	downregulated	0.000357511		Erap1	-0.810466	-2.04339		Fam43b	3.65911	3.95667	1.73107	1.53107	1.6205	-1.06677	downregulated	0.00464476		Cbfb	75.7541	76.2283	45.2617	44.231	63.9371	-0.571288	56.9911	57.7731	50.4112	39.8745	47.2285	-0.324055		Cpn1	3.52681	3.06685	4.18288	3.08136	6.1014	0.434415	0.542916	0.638516	0.771482	0.630801	1.65242
Myh13	1.06916	1.06236	1.06576	0.741031	0.287274	-1.1423	downregulated	0.0111545		Pdzk1	-0.801149	-1.49401		Rnase4	13.6504	11.6854	3.10216	6.18349	7.1731	-1.05453	downregulated	0.0205441		Ccl20	1.43391	1.54758	0.564632	0.109995	0.708288	-1.69328	6.02129	5.24179	4.61819	1.94579	3.00572	-0.820018		Cpsf4l	42.0157	41.1129	83.9109	69.1648	38.6671	0.620793	22.2455	20.7215	30.6493	38.9289	61.4153
Spn	5.94432	5.2335	5.58891	3.75596	1.62996	-1.13914	downregulated	0.00590368		Fhl3	-0.782365	-0.883906		Cmtm3	21.5283	20.4712	5.79526	10.5753	10.854	-1.05284	downregulated	0.0179864		Cd209d	4.69518	4.67676	2.13688	2.89271	1.51863	-1.10221	1.05991	1.39399	1.39401	0.833922	0.100797	-0.660496		Cryga	1.55429	1.63862	2.87471	2.40825	4.2911	0.999296	0.974839	0.961577	1.13565	0.701159	1.90738
Cacnb3	53.0537	49.7318	51.3927	25.06	21.214	-1.1135	downregulated	6.75467e-12		Cdc42ep5	-0.768356	-1.09187		Myo5b	3.43929	3.11907	1.18296	1.23204	1.87603	-1.04793	downregulated	0.0115376		Cd248	1.09317	0.867409	0.90506	0.212757	0.394331	-0.959643	4.91461	4.00285	0.581739	1.12339	7.1929	-0.58811		Crygc	0.782705	2.64251	1.19952	2.44899	2.80297	0.328473	0.316271	0.155901	0.157836	1.09222	0.343815
Gm21283	17.7835	24.0701	20.9268	13.7399	10.6542	-1.09489	downregulated	0.0200131		Pla2g10	-0.734659	-0.645875		Slc9a7	2.79229	2.45148	1.22396	0.928052	1.27003	-1.04574	downregulated	0.00280662		Cd24a	104.118	98.5954	70.7306	70.0538	96.1871	-0.35969	181.31	181.743	174.907	101.054	112.65	-0.486816		Cspg5	3.03794	2.94721	3.61476	3.6109	4.61087	0.398824	0.80305	0.755729	0.976707	0.716758	1.61727
Psd4	5.13138	4.84674	4.98906	2.76313	1.10455	-1.09322	downregulated	0.0339453		Slc5a1	-0.733235	-2.04046		Ano10	13.6681	13.4819	4.7844	5.71357	7.26267	-1.04455	downregulated	4.44021e-05		Cd38	2.00314	2.03344	1.85864	1.57825	1.22123	-0.378348	3.73592	3.07677	1.95518	1.19637	3.77784	-0.560459		D330045A20Rik	0.685726	0.566621	0.763292	1.8629	0.826435	0.878098	0.786547	0.794318	0.850848	2.17401	0.64327
Serpinb9b	11.2146	11.9495	11.5821	8.27745	5.08649	-1.09321	downregulated	0.0200413		Eno3	-0.72612	-1.10705		Piezo2	5.0541	4.79623	1.49206	2.76878	2.14046	-1.04089	downregulated	0.0104214		Cd4	1.73735	1.49391	0.68008	0.135764	0.849747	-1.54103	0.675506	0.71149	0.227285	1.20471	0.171488	-0.375717		Dgkeos	0.194054	0.482047	1.44974	2.51895	0.0786666	1.99671	0.411783	0.580259	2.0559	0.304639	0.153466
Treml2	3.28552	3.18265	3.23409	1.28206	1.55425	-1.05931	downregulated	0.00014425		Efnb2	-0.723903	-1.14692		6330403K07Rik	11.7716	10.204	3.22251	4.11533	7.17139	-1.0406	downregulated	0.0109471		Cdh1	278.494	241.141	223.963	107.978	242.294	-0.44082	360.664	347.414	228.419	184.6	309.755	-0.555326		Dock6	90.1701	82.1254	123.866	113.14	101.049	0.38741	29.879	29.0311	42.8096	46.3856	53.0969
Skida1	2.15711	1.78514	1.97112	0.598204	1.24727	-1.0562	downregulated	0.00744415		Ier5	-0.710558	-0.721996		Camk2n1	2.61129	2.47043	0.92164	1.24091	1.15349	-1.03945	downregulated	0.019842		Cdh10	1.8963	2.00075	1.20867	0.599375	1.47248	-0.833418	6.03799	5.78246	2.91804	1.97798	4.40831	-0.930273		Dusp27	26.5791	21.9782	36.0725	35.1824	24.1548	0.389485	17.1511	16.0317	33.012	26.4368	12.2497
Jade2	15.6261	14.4061	15.0161	8.83039	4.62691	-1.05119	downregulated	0.000570873		Crabp2	-0.700155	-1.26832		Cebpd	10.7393	9.42938	4.87575	2.92466	5.4855	-1.03791	downregulated	0.0171909		Cdkl1	2.19411	2.75753	2.04508	0.985142	1.53714	-0.701508	9.3073	8.03585	4.54637	4.32826	8.15707	-0.611106		E030030I06Rik	20.2821	22.8117	38.7222	37.9281	27.0213	0.681506	5.86058	4.79036	12.489	17.2041	21.5755
Dnmt3a	115.681	103.765	109.723	62.1464	51.3308	-1.05106	downregulated	1.70376e-16		Aif1l	-0.698797	-0.741254		Man2a1	32.3719	31.6649	11.0712	10.0185	21.3716	-1.03749	downregulated	0.000401562		Cdkn1c	57.4316	53.8026	53.1217	26.055	33.791	-0.562653	72.5018	68.1165	57.6437	36.9722	65.6954	-0.395871		E330020D12Rik	0.741077	0.787591	1.23617	1.66286	1.64556	0.986913	0.668907	0.448171	0.315061	1.39433	0.867038
Bcl6b	15.3289	14.393	14.861	6.49718	5.03437	-1.04451	downregulated	0.0054187		Zfp819	-0.698196	-0.965622		Rab11fip5	16.7689	15.5802	2.93768	7.34822	11.2405	-1.03042	downregulated	0.0397403		Cdx4	1.30506	1.42715	0.93372	1.06761	0.892372	-0.502115	6.79226	6.30022	2.22156	1.72016	2.35597	-1.64081		Enah	135.244	125.261	169.53	196.326	189.272	0.506547	64.4347	63.7054	75.4034	98.8056	89.9168
A930004D18Rik	2.88543	2.61284	2.74913	0.897093	1.7705	-1.03438	downregulated	0.00475644		Lama3	-0.694823	-1.04618		Gadd45b	79.7358	76.5862	24.702	37.658	40.808	-1.02766	downregulated	0.0103356		Cebpd	5.21025	6.56078	3.54809	5.75282	4.04331	-0.403988	10.7393	9.42938	4.87575	2.92466	5.4855	-1.18718		Engase	10.4985	10.0473	12.6311	15.2553	13.0022	0.407893	5.72253	5.43398	7.1716	8.25754	7.9095
Fgr	7.77246	8.15724	7.96485	4.48533	3.14744	-1.01283	downregulated	0.00169663		Pycr2	-0.688062	-1.01295		Glipr2	134.793	133.805	44.4255	63.2826	70.6425	-1.01967	downregulated	3.60643e-06		Cers2	48.6676	51.7153	38.9349	29.1667	48.1497	-0.373229	83.1945	82.9278	44.4904	50.9426	60.3204	-0.677945		Ephx2	19.8561	21.2672	26.6734	25.5811	30.226	0.419135	20.2002	20.5234	18.9957	11.5258	47.2086
Bcar3	16.6871	16.5968	16.642	7.41046	7.37337	-1.00899	downregulated	5.51561e-06		4930432K21Rik	-0.678131	-1.22376		Fam134b	11.7285	12.0074	4.46868	4.95245	6.44135	-1.01315	downregulated	0.0449243		Cers4	20.7359	18.8178	15.1099	11.0888	19.8205	-0.366539	16.3167	16.6507	12.2773	13.1838	13.3453	-0.349708		Etnk2	3.91531	3.31842	5.73601	6.43176	5.49336	0.702803	3.03107	3.55633	4.98599	3.81405	3.60692
Dnmt3b	288.234	283.787	286.01	204.973	105.758	-1.00001	downregulated	0.000171867		2310036O22Rik	-0.675917	-1.18808		Efna5	12.4564	11.998	4.62016	3.59732	8.277	-1.01279	downregulated	0.010802		Chrd	4.0212	4.46547	3.3799	4.0063	2.21115	-0.407525	6.86798	6.70646	3.99984	3.26871	2.06599	-1.1252		Fam162b	0.377203	0.540581	0.662352	0.313868	1.08313	0.581	0.476444	0.845932	0.666047	1.4804	1.16009
Wnt5b	2.13815	2.23643	2.18729	1.14412	1.12119	-0.995999	downregulated	0.0415291		Cbfb	-0.666744	-0.66784		Cdcp1	27.8882	26.5865	10.0215	8.6128	18.2114	-1.00789	downregulated	0.0408841		Chst15	2.67004	2.33645	1.77575	0.34887	2.15151	-0.812456	19.2432	19.5681	5.21711	9.76221	8.2407	-1.32607		Fam178b	33.5851	33.9084	29.3005	40.2887	61.4689	0.372424	9.36655	9.44303	8.90799	19.1343	20.0775
Mrc2	7.38078	6.59725	6.98902	5.47094	1.81423	-0.993542	downregulated	0.041025		Dab1	-0.659147	-0.628997		Mfsd7c	3.48259	3.30387	1.14929	1.91506	1.46259	-1.00323	downregulated	0.000490221		Clcn3	48.7477	47.3368	32.0884	26.1254	54.8166	-0.350627	45.8041	44.7403	27.6231	24.8394	33.1123	-0.666402		Fam183b	15.4059	15.9262	35.6498	41.0505	26.605	1.13624	6.07124	5.06732	16.7225	11.2059	22.5095
Dpp4	15.3788	16.2701	15.8244	6.50073	9.63247	-0.98758	downregulated	2.60076e-05		Zfp951	-0.657972	-1.70504		Hpn	20.4124	19.9793	6.55608	8.78821	11.8397	-1.00187	downregulated	0.0403334		Cnr1	3.86366	3.53511	2.73814	1.17448	3.47752	-0.586646	5.63776	4.97294	4.49913	2.18693	2.21645	-0.838198		Fam72a	15.1978	18.4633	21.1519	28.3302	18.653	0.432353	7.70174	8.37042	7.89928	11.6105	11.6978
Parp12	11.6148	12.3108	11.9628	7.72982	5.72306	-0.984684	downregulated	6.58897e-06		Mphosph6	-0.657455	-0.745062		Rusc2	7.52243	7.61077	1.90845	3.57683	4.7669	-0.996217	downregulated	0.0157806		Cntfr	18.8407	16.8903	10.9578	12.9054	14.3181	-0.489273	35.0692	33.3387	23.3767	17.1965	24.6676	-0.653351		Fat2	1.10913	0.854487	2.31271	1.50268	2.21702	1.03426	0.199967	0.211009	0.341305	0.473629	1.65198
T	6.34783	5.81544	6.08164	4.0457	2.64198	-0.982614	downregulated	0.012258		Dhx38	-0.654474	-0.609005		Erbb3	32.6027	31.2782	11.3756	17.6517	13.8965	-0.992854	downregulated	0.00550059		Col1a1	8.0332	6.51498	9.206	2.14353	3.64735	-0.541139	46.2822	42.3123	5.66126	14.5957	82.3732	-0.372797		Fcgr2b	0.888842	1.1837	0.9351	2.74285	0.517016	0.432295	0.220925	0.217919	1.19413	1.12026	1.34443
Igf2bp3	46.6387	47.2777	46.9582	21.452	16.3982	-0.982521	downregulated	0.00289685		Ciapin1	-0.652719	-0.783945		Nexn	23.0932	24.7163	7.0597	9.54071	16.1248	-0.988489	downregulated	0.0490261		Col1a2	2.01058	1.8154	1.14697	1.07219	0.644881	-1.00274	1.90885	1.83664	0.0982748	0.215502	0.929625	-2.17582		Fcgr3	2.87613	3.23925	5.63719	4.29827	4.11166	0.614798	4.41712	4.49941	3.43054	2.81575	13.2055
Ap3b2	13.4917	13.3013	13.3965	8.2085	4.18795	-0.974793	downregulated	0.00402483		Armc6	-0.652098	-1.18201		Slc5a3	3.26739	3.2704	1.24043	1.45897	1.75462	-0.984977	downregulated	0.00209403		Col5a2	2.36892	2.19177	1.31703	1.12492	1.36598	-0.845208	4.63786	4.72742	0.783674	1.51185	7.44888	-0.527711		Fgf3	1.90225	2.11331	2.26686	2.27489	3.4522	0.408345	1.4081	1.5543	2.51079	1.76515	2.85714
Thy1	15.3816	14.7913	15.0864	7.87916	5.68999	-0.969409	downregulated	0.000568464		Hmgxb4	-0.651615	-0.942668		Itpkb	14.848	14.1662	5.77219	6.22095	7.7774	-0.983951	downregulated	0.00222609		Cpe	9.38926	10.4952	5.80336	3.45222	9.93751	-0.636017	42.0983	40.471	12.495	13.7017	26.2162	-1.24065		Foxn4	2.15548	1.92361	3.59211	2.90913	5.76134	1.00298	0.861654	0.684668	1.0994	1.12588	2.27912
Aldh3a1	2.87742	2.88434	2.88088	1.4307	1.16181	-0.968302	downregulated	0.0288268		Dusp5	-0.637717	-0.845539		Cntn2	3.73515	3.23691	1.36723	1.52235	1.86485	-0.982284	downregulated	5.85918e-07		Cpeb1	7.11814	7.5714	3.30425	3.87048	10.0885	-0.352049	15.6381	15.5117	7.08905	7.92584	8.07542	-1.0169		Fxyd2	0.559351	0.295461	0.771499	1.10988	2.55305	1.79011	0.376805	0.650445	0.0940592	0.325224	1.80221
A2m	2.58482	2.85703	2.72093	1.25424	1.05873	-0.956013	downregulated	0.00140562		Adat1	-0.624029	-0.691035		Serpinh1	341.763	319.673	90.2834	151.593	211.867	-0.978081	downregulated	0.0028727		Cpne9	4.65672	5.00018	3.53401	1.91412	4.78816	-0.500902	1.90277	1.90224	1.24282	1.81117	1.38648	-0.36215		Gadd45a	180.901	165.314	289.358	260.993	232.13	0.591425	90.435	87.4566	106.293	140.847	143.148
Stox2	6.62287	5.70749	6.16518	2.40144	2.79371	-0.940949	downregulated	0.00325329		Msrb2	-0.619659	-0.985989		Sat1	97.1403	97.5352	34.2061	40.55	58.9517	-0.97562	downregulated	0.000143067		Crabp2	36.3722	34.1183	27.1091	15.7672	26.5444	-0.607025	61.8659	55.3695	48.3666	25.8816	59.5334	-0.394491		Gbx2	69.5287	74.131	78.1053	192.983	43.4196	0.545478	13.5459	12.4776	14.9544	47.034	12.9036
Pou3f1	78.2177	87.2972	82.7575	62.3932	30.6189	-0.939603	downregulated	0.00574992		Nip7	-0.618964	-0.830961		Cdk14	10.985	10.7939	4.08246	3.68536	7.30562	-0.973835	downregulated	0.00285563		Crlf1	9.85783	10.5485	9.64513	3.46782	7.54668	-0.567165	24.3204	22.7198	15.5152	5.33725	19.6253	-0.801728		Gdf15	4.97943	4.66227	5.03157	14.0211	11.0013	1.05523	1.13211	1.37727	1.77104	1.2377	2.23149
Tns1	3.80501	3.18416	3.49458	2.11083	2.02991	-0.936339	downregulated	3.99466e-07		Zfp1	-0.599947	-0.769092		Chsy3	1.25953	1.12703	0.434843	0.430293	0.790547	-0.970353	downregulated	0.0457583		Crmp1	43.7175	40.2188	30.214	21.8674	22.3946	-0.757482	54.0951	51.5271	44.0493	26.4771	45.0316	-0.455258		Gfpt2	94.5702	98.8664	124.496	134.617	126.425	0.41005	32.2331	31.0669	42.6769	69.2588	66.469
Col5a2	2.36892	2.19177	2.28035	1.31703	1.12492	-0.93463	downregulated	0.00834065		Slc5a11	-0.597661	-0.827089		Fam160a1	2.38808	2.40239	0.859957	1.01083	1.43707	-0.970077	downregulated	0.0491961		Ctps2	10.9035	11.6589	7.5672	8.01941	11.2102	-0.336822	15.4733	14.674	11.4079	12.3191	11.4125	-0.363898		Gipr	1.58331	1.53903	2.24176	1.99338	2.87436	0.602158	0.605177	0.741035	1.29194	1.02666	1.16141
Ldoc1	12.056	13.885	12.9705	10.3053	4.40557	-0.933005	downregulated	0.0205538		Hmga2	-0.594182	-2.43972		Eps8l2	22.8124	22.6344	9.38677	10.0509	11.8645	-0.967036	downregulated	0.0176194		Ctsw	3.17344	2.52323	1.55035	1.36106	2.11532	-0.765461	2.518	2.42006	1.05879	1.62821	1.51504	-0.817817		Gjb1	11.5028	10.4682	29.3181	20.7605	26.4474	1.21539	1.08502	1.16942	1.33413	3.26715	6.5221
Phlda2	339.838	393.195	366.517	216.536	130.431	-0.919521	downregulated	0.00710028		Mak16	-0.590586	-0.747771		Cpeb2	4.85698	5.00017	1.86145	1.1805	3.87097	-0.965434	downregulated	0.0482332		Ctxn1	26.6298	25.5039	18.6933	16.3648	23.0366	-0.428772	25.8155	22.6136	16.0035	18.6935	19.3901	-0.425552		Gjb4	5.04231	4.27849	11.1619	14.8932	7.95116	1.28231	1.87059	2.08238	3.2554	3.15985	5.27505
Scn2b	1.83313	1.55042	1.69177	0.993012	0.760166	-0.912208	downregulated	0.0233941		Camsap3	-0.589724	-0.986069		Evi5l	5.17891	4.17964	1.64682	1.65921	3.21662	-0.964733	downregulated	0.0196842		Cxcl12	4.31113	3.76201	2.57484	0.659158	2.08524	-1.18687	12.9211	12.7409	6.64603	7.66326	10.9896	-0.605522		Gli2	19.7672	16.7287	18.0396	40.8959	25.4495	0.62429	11.3194	11.3711	14.5983	12.8905	22.0084
Mob3b	4.16514	3.80767	3.9864	2.12024	1.96727	-0.910998	downregulated	5.37765e-05		Txnl4b	-0.58972	-1.08241		Chrd	6.86798	6.70646	3.99984	3.26871	2.06599	-0.955152	downregulated	0.0320397		Cyp1b1	1.80839	1.89292	1.26934	0.902853	1.76536	-0.495699	6.82565	6.45446	1.41483	2.15574	6.3528	-1.00533		Gm10416	12.2134	13.6377	16.5119	24.4407	12.0722	0.451479	11.1986	8.86708	17.8764	11.8355	8.6784
Pld4	3.7579	3.81404	3.78597	1.54593	1.96843	-0.906365	downregulated	0.0206771		Serpina3m	-0.588231	-3.14647		Pdzd2	4.6857	4.52072	2.66594	1.08833	2.69434	-0.954021	downregulated	0.0179864		Cyp2s1	4.92549	4.96495	4.31077	1.75069	3.56295	-0.624299	7.49303	7.40461	3.7125	4.8959	5.71758	-0.641412		Gm13580	0.494386	0.531389	0.887851	3.14702	0.688931	1.61827	0.281006	0.184788	0.280594	0	1.14036
Esam	4.84923	5.07609	4.96266	2.96949	2.76498	-0.899195	downregulated	0.016669						Rcan2	2.45155	2.35629	0.904254	0.956622	1.5169	-0.947794	downregulated	0.0316318		Cysltr1	0.991613	1.09779	0.959365	0.340225	0.385484	-0.895241	6.56095	5.93129	3.41428	2.01239	5.34792	-0.798362		Gm14393	2.99098	3.35031	3.80318	5.71557	3.97194	0.504153	3.82997	3.46948	4.29268	5.19465	5.23373
Glrx	1.11092	1.13588	1.1234	0.858694	0.389217	-0.897775	downregulated	0.024918		Downregulated DEGs in KO cells derived from BC cross compared to published Kdm6a KO data (GSE97702). Log2 fold change values are shown.				Elovl7	3.13529	2.9617	1.4458	1.30826	1.49592	-0.947621	downregulated	0.0177819		D130040H23Rik	3.08766	2.7758	1.88618	2.34265	2.7966	-0.324128	1.98992	1.79928	1.6062	1.0575	1.80304	-0.347634		Gm38509	1.4123	1.4157	2.23972	2.8204	1.90059	0.71449	0.596573	0.519226	0.84099	0.817794	1.22066
Slc35f2	31.7507	30.1408	30.9457	19.1615	11.7181	-0.895798	downregulated	0.00169663						Itgb4	7.17402	6.73755	2.43902	2.14795	5.27978	-0.947439	downregulated	0.0200565		Dab1	12.5153	11.2008	7.65949	10.6449	8.69155	-0.398087	11.0876	10.5487	8.59012	4.41736	11.3318	-0.41513		Gm5512	1.18147e-06	11.5292	6.80882e-07	13.1754	13.7726	0.639923	4.12324e-06	10.2011	6.83978e-06	10.1064	10.1081
Ubxn8	16.6195	18.9308	17.7752	10.5821	7.38876	-0.892449	downregulated	0.000724088						Mmd	17.3558	18.183	6.09433	7.80413	11.0603	-0.946216	downregulated	8.86852e-05		Dab2	16.316	15.5691	8.94519	11.4084	14.7879	-0.44467	20.2093	19.1311	12.4743	14.5903	16.6317	-0.433463		Gm5907	1.06479	1.02174	0.40971	1.63733	1.95086	0.353174	0.432244	0.746139	0.431612	0.466343	1.97339
Tmem35	1.84924	1.80335	1.8263	1.00164	0.674921	-0.891957	downregulated	0.0421577						Sox6	1.5459	1.53996	0.62583	0.686631	0.832343	-0.945799	downregulated	0.0193802		Dapk1	23.1505	19.7271	16.7051	13.7588	14.2711	-0.523783	41.6748	40.5057	27.5969	20.9595	30.7511	-0.636301		Gm867	5.47373	4.90283	4.15731	13.0235	4.89732	0.504327	0.972258	0.927063	1.35917	1.67833	1.57823
Sema4c	13.3748	12.7509	13.0629	8.80984	4.36152	-0.889847	downregulated	0.0190183						Jak2	8.5106	8.81181	2.47209	3.74787	5.98546	-0.945742	downregulated	0.0129981		Dgka	36.6809	37.0866	36.0934	25.7308	26.4607	-0.325781	62.587	59.4379	27.7705	30.6411	38.551	-0.916638		Gna14	1.3737	1.37151	2.31566	6.5908	1.44787	1.33028	1.20764	1.30417	1.8296	2.15652	1.50282
Pnma5	3.52452	3.58786	3.55619	3.01408	1.63395	-0.88974	downregulated	0.0101854						Lurap1l	12.393	11.8089	3.86528	5.37885	7.77028	-0.945505	downregulated	0.0062177		Dhrs3	3.07305	2.52841	1.29647	1.38067	2.71738	-0.639271	7.93043	8.49251	2.97241	5.44907	3.61252	-1.03356		Gnrh1	0.694771	0.663796	1.46399	1.10998	0.985771	0.804724	0.315922	0.20775	0.420614	1.36337	1.46521
Qprt	27.08	27.3053	27.1927	13.0952	14.7088	-0.887151	downregulated	6.5146e-05						Fras1	3.33275	3.05809	0.935735	1.57129	1.97943	-0.9433	downregulated	0.0135208		Dll3	9.67137	10.2527	7.52168	4.88976	8.60321	-0.508079	18.6831	18.0787	9.79206	11.9095	13.422	-0.650731		Gpc3	47.2364	44.9181	46.926	45.1577	104.446	0.507658	50.657	50.49	63.3209	44.4287	96.0842
C330024D21Rik	2.92467	2.92521	2.92494	1.85532	2.07072	-0.877984	downregulated	0.00245274						Vgll4	22.9534	20.7443	8.19321	10.2456	12.1914	-0.942455	downregulated	0.00697076		Dnajc6	7.07495	6.58106	5.25254	3.7644	6.63428	-0.388223	7.20156	7.14467	3.71164	5.81154	5.82287	-0.487767		Gpx2	30.2901	29.0852	43.5541	61.1493	22.8498	0.518202	16.702	16.7784	21.2888	58.0943	20.1128
Prph	24.9117	26.298	25.6048	13.4337	9.5216	-0.874898	downregulated	0.0194677						App	78.3654	77.0706	22.4905	33.8654	53.1541	-0.940184	downregulated	0.0172167		Dnase1	1.33201	1.42458	1.1425	1.05211	0.74549	-0.491982	1.59708	1.87258	1.06635	0.838534	1.92573	-0.442181		Gpx2-ps1	4.68514	4.52772	6.26689	10.0822	3.95683	0.555217	3.63228	3.78415	4.27902	12.6811	4.61375
Myb	8.03745	8.01658	8.02701	3.67256	3.39372	-0.871969	downregulated	0.0150712						Zfp697	2.52101	2.30252	0.765598	1.02654	1.61829	-0.939552	downregulated	0.0278876		Dtx3l	11.7704	10.319	7.04215	7.5743	8.55323	-0.516079	16.6471	16.4335	14.4154	12.4456	10.3438	-0.415459		Gpx6	3.14517	3.32126	4.37991	6.44627	6.1024	0.803457	0.94089	1.11371	1.22137	2.30092	1.71822
Psmb10	84.7522	97.9651	91.3587	53.0481	47.4702	-0.867173	downregulated	2.66374e-08						Epha7	2.88309	2.7432	1.17742	0.913874	1.88898	-0.934778	downregulated	0.00355338		Dusp5	22.3853	21.7174	16.301	11.452	17.5985	-0.544679	31.8353	32.3319	23.5907	20.8239	29.105	-0.38867		Gsta4	915.398	938.823	1220.81	1463.04	935.47	0.379943	581.033	568.432	787.224	711.231	727.736
Pld1	4.38981	4.52069	4.45525	2.84644	2.62258	-0.865466	downregulated	0.00137969						Prkar1b	5.01813	4.92296	2.3186	1.73129	3.00922	-0.931579	downregulated	0.0280183		Dusp7	12.8057	11.1806	9.17809	7.56038	10.7562	-0.388021	12.8628	12.6444	9.90541	9.6259	9.39409	-0.40353		Gsto2	0.695826	0.675052	1.90417	1.7276	1.26345	1.25131	0.472231	0.713367	0.47154	0.650213	1.62468
Lef1	37.2807	30.034	33.6574	27.8086	17.2484	-0.864627	downregulated	0.0117592						Lbh	7.83587	7.59247	2.72323	4.46232	3.65831	-0.92947	downregulated	0.0108934		Dusp9	161.204	138.181	147.418	86.8039	116.333	-0.357324	285.947	275.674	113.316	128.287	165.824	-1.04802		Gstt1	10.6025	11.1101	15.0687	20.2014	18.0508	0.711206	5.70237	5.82146	4.85785	9.84352	14.2869
Ttc39c	1.73301	2.40226	2.06764	1.04581	0.970242	-0.859638	downregulated	0.029615						Syt13	7.01563	7.12263	2.78605	3.52095	3.67969	-0.928415	downregulated	0.0194604		Dync1li2	31.146	28.4343	18.1633	18.1235	32.5243	-0.377157	20.5791	20.5275	16.2726	15.752	16.924	-0.333065		Gtsf1	5.38939	5.18967	6.34065	6.18647	7.95635	0.368286	1.02914	1.52271	2.44063	2.05409	2.46109
Klhdc4	192.935	183.166	188.05	120.057	88.2523	-0.854389	downregulated	7.35111e-07						Agpat3	34.7214	32.8462	11.4257	18.8422	17.4477	-0.925731	downregulated	7.17811e-05		Dysf	3.56924	3.20828	5.46011	0.702523	1.91775	-0.331296	18.4212	17.4194	6.05889	8.21289	12.3675	-1.013		Guca1b	5.00402	4.80946	6.88162	7.44264	5.26816	0.412496	2.49048	2.30027	2.69031	2.87259	3.66205
Khdc3	79.989	90.4501	85.2195	69.1653	30.6897	-0.85103	downregulated	0.0153364						Ghr	25.4802	23.9303	7.91718	12.3734	15.7791	-0.924171	downregulated	0.00147759		Egln1	17.8484	20.6027	10.601	10.1192	22.1542	-0.427871	22.5176	21.7295	14.5742	14.5799	17.9958	-0.493291		Halr1	65.3821	54.6212	92.0426	122.495	47.7749	0.54325	3.70557	3.28027	3.88991	15.0075	1.56988
Crmp1	43.7175	40.2188	41.9682	30.214	21.8674	-0.844383	downregulated	5.49837e-05						Rhobtb3	31.7883	32.2038	14.3277	12.0893	19.207	-0.924159	downregulated	1.46402e-05		Ehd2	4.44567	3.94773	3.54716	1.94066	2.6056	-0.637468	9.35949	9.17497	4.18428	4.75029	6.14948	-0.882149		Hck	63.5722	62.4964	85.2137	84.1667	69.5544	0.337446	7.01801	7.25135	16.9237	27.3487	38.2346
Tnik	1.41187	1.33869	1.37528	0.861081	0.765588	-0.839973	downregulated	3.09309e-05						Cldn3	16.8886	17.2461	7.54529	10.4086	6.13235	-0.915215	downregulated	0.0216879		Emilin2	2.3445	1.91354	2.3189	0.98228	1.79099	-0.326871	2.49107	2.17535	1.99595	1.60722	1.97034	-0.328692		Hist1h2bh	1.18111	1.72587	1.39744	1.94247	2.11237	0.322376	0.631845	0.830997	1.15669	0.999809	1.83151
Mt3	69.3464	43.833	56.5897	37.737	27.4596	-0.837211	downregulated	0.0135789						Ulk2	3.75645	4.04272	1.55749	1.44101	2.63804	-0.910278	downregulated	0.0143023		Eno3	52.9482	57.088	27.1501	41.2225	38.028	-0.633434	96.1054	96.7165	73.3942	65.3042	62.9193	-0.520609		Hist2h2ac	0.587402	0.72156	0.723355	0.335158	1.44575	0.351	0.25438	1.00368	0.381013	0.658674	1.54847
Sema3f	4.18347	4.22591	4.20469	2.66253	1.77071	-0.833723	downregulated	0.0190091						Nrcam	2.46565	2.60932	1.13608	1.41976	1.06038	-0.909082	downregulated	0.000224393		Eomes	6.46074	6.77366	4.03802	4.2841	5.38054	-0.534799	20.218	20.0077	7.74613	26.5373	8.95977	-0.480607		Hsd17b1	2.06489	2.51771	3.91781	6.81382	6.1186	1.29357	0.953837	0.793851	1.01197	1.10626	1.16643
Ccdc102a	21.3502	20.7362	21.0432	10.6829	11.241	-0.818246	downregulated	0.00199982						Hyal1	9.8307	9.87929	3.29246	3.96021	7.03084	-0.907442	downregulated	0.00787412		Epb4.1l1	13.5563	12.5883	11.1652	7.30152	12.3877	-0.345998	19.7852	18.3984	9.29675	8.59134	10.4865	-1.01332		Ifitm1	643.467	607.893	946.89	960.062	784.957	0.52017	446.15	423.157	584.743	472.574	821.726
Erap1	5.80993	6.40488	6.1074	4.11044	2.35712	-0.810466	downregulated	0.0366353						Eif4e3	4.64624	4.49818	2.37642	1.64609	2.56316	-0.907173	downregulated	0.00149405		Epha1	17.1878	17.5038	15.156	7.77114	13.2662	-0.523825	63.4444	61.6585	39.0536	34.0931	28.872	-0.879244		Il17f	1.61885	1.6326	2.86416	1.16743	2.71161	0.467388	0.272634	0.638699	0.680591	1.32364	2.13376
Snx24	8.92394	9.55916	9.24155	5.41537	5.85371	-0.803566	downregulated	0.000842178						Sgce	15.5079	15.1743	6.17392	6.95372	8.98378	-0.906969	downregulated	0.00673893		Ephb4	28.2173	26.2035	16.299	14.8935	28.6373	-0.448256	34.118	33.2157	22.0937	22.6179	26.2654	-0.50894		Inhbb	6.80567	6.02347	7.36485	13.3974	4.74016	0.406247	0.57172	0.65256	0.872637	2.51662	0.625012
Dlk1	3.58804	3.17823	3.38314	2.32875	1.46171	-0.803497	downregulated	0.0111545						Mmp23	12.969	12.2074	5.56191	4.97069	7.6731	-0.903428	downregulated	0.00304632		Ephb6	2.89782	2.8397	2.13456	1.61277	2.12173	-0.55226	7.10075	6.86594	4.25685	4.0542	5.55664	-0.595225		Isoc2b	0.865271	0.923954	1.46251	1.27056	1.28959	0.583852	0.30859	0.68488	0.423689	0.565984	1.97907
Pdzk1	10.4537	11.7471	11.1004	7.36364	4.18581	-0.801149	downregulated	0.0236271						Bik	11.7391	11.2689	4.77491	6.92291	4.71573	-0.902535	downregulated	0.0234468		Epor	5.35455	5.82278	3.55649	2.00161	6.92643	-0.425397	5.5058	6.73832	4.08328	5.31984	3.66518	-0.49098		Kcnj10	2.98647	3.11381	3.14164	2.77261	6.22763	0.408082	0.985432	1.1727	1.07287	1.3828	2.88593
Rab38	6.89785	7.73183	7.31484	3.93657	5.13785	-0.785145	downregulated	0.0441344						Slc2a3	978.69	950.373	255.299	603.132	527.601	-0.900012	downregulated	0.0290679		Erap1	5.80993	6.40488	4.11044	2.35712	4.70934	-0.713074	16.5528	16.9958	12.0382	13.9035	11.4209	-0.42962		Kcnj12	1.38798	1.35427	1.18976	1.31453	2.64321	0.323549	0.673598	0.625955	0.837059	0.743816	1.19658
Fhl3	10.6311	8.81695	9.72403	7.15596	4.36406	-0.782365	downregulated	0.0388565						Pag1	1.15463	1.11859	0.468089	0.43604	0.742555	-0.899824	downregulated	0.00996743		Esrp2	11.7284	10.2629	11.0279	4.91422	8.50887	-0.432003	17.8479	17.8274	10.3845	11.084	14.8161	-0.560531		LOC105246506	12.6391	11.2274	32.5524	32.6708	32.7447	0.639757	8.09104	7.6938	12.3581	10.06	9.09524
Zcchc3	69.5329	62.9324	66.2327	40.1213	35.3344	-0.77495	downregulated	2.95075e-06						Lrrc4	2.06223	1.84317	1.06963	0.799837	0.947432	-0.897209	downregulated	0.0414137		Etv1	6.58477	6.80607	4.3285	5.9255	4.69613	-0.426051	6.66505	7.25902	6.14122	3.13246	5.79844	-0.470661		Lama1	1.16955	1.16557	2.30469	1.40735	0.840406	1.45236	0.621302	0.868409	0.687297	1.80705	1.41147
Zbtb34	18.5628	15.5896	17.0762	11.1469	9.36557	-0.773873	downregulated	1.3256e-06						Dusp9	285.947	275.674	113.316	128.287	165.824	-0.894769	downregulated	0.000227743		Exoc8	7.20031	6.56673	5.00768	4.47043	5.61184	-0.452593	6.84569	6.4446	4.34325	4.39988	5.34568	-0.500785		Lax1	0.336439	0.321439	1.00463	0.632354	0.521479	0.378183	0.599936	0.88766	0.898588	1.06151	0.99124
Cdc42ep5	40.7294	45.6162	43.1728	28.565	20.5502	-0.768356	downregulated	0.00334431						Fndc1	0.973187	1.01199	0.430103	0.407849	0.608819	-0.892806	downregulated	0.0445197		Fabp7	1.57486	1.69273	1.09358	0.55038	0.83793	-0.98175	2.68541	3.88501	2.16328	3.7364	1.0726	-0.499318		Ldhc	5.75891	5.77753	7.89018	14.0769	4.99474	1.12915	0.437653	0.447149	6.85653	0.334379	0.329504
Dpf1	29.2247	27.9218	28.5733	19.2428	15.1797	-0.765251	downregulated	7.26654e-06						Kirrel	28.8366	26.704	10.2214	11.7354	18.6066	-0.890823	downregulated	0.000863946		Fam109b	2.73347	2.30775	1.53958	2.14578	2.31727	-0.333141	3.67414	3.39282	2.08039	2.25466	1.96448	-0.750808		Lrrc48	1.03094	1.61637	4.01301	4.88306	4.47395	1.75144	0.721203	0.553303	0.620128	0.829969	1.25432
Efhd1	4.61566	5.10138	4.85852	2.56359	3.50432	-0.762273	downregulated	0.00613122						Ctsc	18.761	18.3617	7.64904	8.21444	11.313	-0.88357	downregulated	0.00351883		Fam63a	59.7747	62.1858	34.4755	43.7208	41.9599	-0.606465	30.3111	29.3764	23.0523	24.0976	23.3656	-0.344451		Lrriq4	1.21155	1.65363	1.60594	2.00905	2.20357	0.437074	0.623053	0.679268	0.867726	0.778339	1.12639
Jph4	8.0026	6.99366	7.49813	4.22517	3.52994	-0.759157	downregulated	0.0219468						Prtg	32.9989	33.335	13.5606	17.694	17.0038	-0.883441	downregulated	0.0183725		Fat1	59.8276	46.3087	46.5558	18.7057	52.9967	-0.42894	72.8952	69.9206	37.7617	35.5084	64.8209	-0.633499		Ly6g6d	4.2309	3.83228	4.57861	6.14489	7.96314	0.627624	1.66567	0.903657	1.82956	1.29389	4.20057
Cgnl1	29.4825	26.4179	27.9502	21.4505	9.91649	-0.754478	downregulated	0.0383866						Taok3	14.8278	15.3345	7.17993	7.2582	7.60484	-0.878164	downregulated	3.08113e-07		Fgf5	11.8747	12.3985	8.08713	2.21648	8.31645	-0.967469	64.5249	65.0449	35.3989	57.5676	30.2768	-0.657183		Ly6g6e	7.81767	6.81868	13.3115	13.221	18.9626	1.05119	6.12038	6.63382	5.96931	5.83537	15.6884
Rarg	140.262	147.906	144.084	78.0026	98.5041	-0.750887	downregulated	4.72653e-06						Fam101b	4.81346	4.90592	2.08159	2.20167	2.85788	-0.877094	downregulated	0.0104214		Fgf8	3.07295	4.07969	1.72448	1.31851	2.62164	-0.921457	70.5437	73.1549	8.67647	76.8924	8.20647	-1.20073		Lypd2	4.99328	4.40368	11.9196	5.7529	5.13834	0.694491	5.82183	4.70896	9.99892	4.3214	9.92287
Smarca1	15.6752	17.0795	16.3773	7.43029	8.94996	-0.750379	downregulated	0.0222473						Mme	46.2223	47.127	14.9732	20.2152	33.7255	-0.873139	downregulated	0.0141524		Fhl3	10.6311	8.81695	7.15596	4.36406	6.53933	-0.691842	32.8093	31.7448	23.1025	14.9661	29.3197	-0.522973		Malat1	87.7847	86.593	89.2968	103.353	183.593	0.524486	44.9442	45.6852	46.5936	72.7866	76.801
Cachd1	12.8863	11.3701	12.1282	6.86713	9.1731	-0.749378	downregulated	0.00154496						Met	7.75548	7.72586	3.66566	2.72979	5.12691	-0.865696	downregulated	0.0292996		Filip1l	1.4037	1.42323	1.22099	0.686503	1.19772	-0.449506	6.68677	7.4631	1.44285	2.04841	6.12419	-1.14233		Mapk15	2.29228	2.19007	2.68072	2.45325	3.86331	0.420271	1.11335	1.42009	1.45674	1.37514	2.47052
Trerf1	14.5444	11.9793	13.2618	10.4793	7.60874	-0.746435	downregulated	0.00341147						Dgkk	6.8613	6.30002	2.81878	2.49261	4.48774	-0.864946	downregulated	0.0221614		Flnc	16.7921	13.4432	12.2246	3.386	10.7443	-0.783125	53.9849	50.0404	20.194	23.8529	51.0286	-0.714751		Mdm4	100.678	95.6016	120.181	127.652	145.528	0.417981	38.9765	37.5208	46.3003	50.7885	53.7372
Lsm6	39.7627	43.0758	41.4193	23.741	22.3836	-0.742391	downregulated	0.000171867						Tgm2	10.2594	9.09518	4.32076	3.49294	6.60899	-0.86461	downregulated	0.000202779		Fndc9	2.69548	2.01766	1.79907	1.90734	1.9359	-0.325365	2.78269	3.01457	1.9714	1.69249	2.63407	-0.465449		Mobp	4.67501	3.53267	5.89071	4.73043	10.9839	0.811359	0.58934	0.670013	0.928902	1.3108	3.27307
Prune	86.3971	83.3694	84.8833	54.476	42.0277	-0.737504	downregulated	0.000186372						Tmc4	7.06869	6.16107	3.40274	3.28046	3.04127	-0.864398	downregulated	7.69514e-05		Foxh1	109.271	103.23	54.801	36.3507	60.0664	-1.0758	131.883	128.511	91.1863	86.9573	107.746	-0.450201		Mok	15.288	16.2059	31.8174	35.7655	25.4954	0.97841	11.7976	11.6371	17.6927	12.3536	25.2028
Pla2g10	20.5923	21.3135	20.9529	16.1275	10.0699	-0.734659	downregulated	0.00556892						Cldn4	209.053	197.932	85.9466	100.275	115.864	-0.858622	downregulated	0.00234234		Foxo4	66.0058	61.8851	49.9694	45.5331	42.0548	-0.479843	60.7368	60.8045	50.8483	52.3694	36.7487	-0.381329		Mras	6.14757	6.0097	5.6587	13.6036	7.66363	0.562214	3.89832	3.70887	5.41169	4.4166	5.08873
Slc5a1	2.06657	2.01359	2.04008	1.59806	1.17497	-0.733235	downregulated	0.0206771						Notch3	59.5937	56.6881	24.1356	23.1951	39.5972	-0.858216	downregulated	0.0206936		Fzd10	9.50747	8.80629	9.71478	5.32629	4.26123	-0.509118	22.6147	22.7292	10.7036	22.23	15.5056	-0.489696		Mreg	100.287	96.427	173.745	104.503	138.856	0.499345	44.1351	45.0187	52.5496	61.5413	80.2699
Eno3	52.9482	57.088	55.0181	27.1501	41.2225	-0.72612	downregulated	0.00530656						Zbtb26	6.18076	6.29646	3.30455	3.13625	2.77924	-0.857346	downregulated	5.7323e-05		Fzd2	16.7317	16.6986	7.65245	5.50103	16.1104	-0.776998	30.0866	28.0089	16.2915	19.9777	22.4766	-0.568903		Mroh6	3.82526	3.21352	6.25819	5.36805	1.7393	0.340158	2.361	2.35977	3.70321	4.15673	1.05382
Isyna1	569.145	600.692	584.918	366.999	312.317	-0.724015	downregulated	0.000141438						Epb4.1l1	19.7852	18.3984	9.29675	8.59134	10.4865	-0.857108	downregulated	4.44166e-05		Fzd6	6.37164	6.35748	5.07337	2.30511	6.31313	-0.479803	9.14552	9.42597	7.28184	5.42428	7.79649	-0.442244		Msln	2.20711	2.86259	3.82265	21.159	4.1607	1.93818	3.25866	2.95788	3.46161	6.05904	2.56243
Efnb2	29.377	25.9487	27.6628	22.3908	12.2778	-0.723903	downregulated	0.0203748						Pdlim2	38.1512	38.6917	13.6301	20.0742	23.6268	-0.855485	downregulated	0.0236192		Fzd8	4.14884	4.01035	3.35471	2.26217	2.73972	-0.550472	5.28777	4.85218	3.45476	3.27008	5.22745	-0.347726		Mt2	3770.59	3479.9	4600.46	5084.26	4262.69	0.358884	646.385	641.622	956.635	889.213	973.242
Adgrl1	73.5723	64.1593	68.8658	38.4175	31.2755	-0.719676	downregulated	0.019296						Slc52a3	4.34211	3.7656	1.89805	1.87777	2.35094	-0.854985	downregulated	0.0448825		Gabarapl2	35.8514	29.9073	29.4134	19.8878	28.5174	-0.342029	23.509	26.4415	15.0056	21.1882	20.3531	-0.406014		Mzb1	4.68712	5.61261	12.3605	30.9826	7.79034	1.7267	1.61031	1.07451	10.7828	1.88041	1.35915
Znfx1	18.8825	18.91	18.8963	13.6615	9.94259	-0.714478	downregulated	0.000526769						Pou6f1	5.0684	4.78047	1.68571	3.21528	2.48312	-0.84979	downregulated	0.0101451		Gal3st1	1.436	1.59339	1.21247	1.18725	1.03217	-0.404987	3.90558	3.48394	1.53237	1.83146	3.38769	-0.715231		Mzf1	1.26641	1.23704	1.7271	2.0483	1.27048	0.426226	1.03247	1.14991	1.86656	0.962838	1.267
Slc15a1	1.66829	1.61536	1.64182	1.12497	0.866521	-0.713966	downregulated	0.00599476						Gipc2	15.7457	16.0873	8.91608	7.43152	7.37686	-0.846983	downregulated	0.000593158		Galnt7	15.5954	15.6666	7.60762	6.46076	18.6081	-0.52112	17.4307	16.4992	8.96184	7.87452	11.5822	-0.840686		Napsa	8.13327	7.78704	8.94042	21.4508	18.9027	1.04558	0.546164	0.38481	1.42834	2.6937	3.77696
Mdk	697.154	655.257	676.206	344.504	375.27	-0.713572	downregulated	0.00428183						Ppm1k	1.84041	1.78491	0.666305	1.12782	0.906527	-0.845733	downregulated	0.00472732		Gbp2	4.17328	3.82032	2.98391	0.494234	2.62619	-0.973974	45.3818	45.0691	19.9973	40.577	29.3927	-0.592701		Ncf2	1.44289	1.59669	1.70563	3.10034	1.6104	0.492923	0.719775	0.436912	0.552864	1.0155	1.20369
Ier5	14.9419	16.5961	15.769	11.5964	7.3105	-0.710558	downregulated	0.0157084						Eppk1	2.69771	2.66636	1.21487	1.29991	1.50348	-0.845541	downregulated	0.000908777		Gcm1	3.58294	3.76552	4.11806	2.12272	1.92451	-0.4329	5.39448	5.10683	2.79675	2.67612	4.51897	-0.65671		Ngef	2.12675	1.70419	1.79057	2.43183	3.74581	0.471595	1.45579	1.48727	1.22004	2.65885	2.46409
Tle6	22.1339	22.6693	22.4016	18.9804	13.7258	-0.702418	downregulated	0.0369142						Tor4a	6.02565	5.74116	2.59595	2.65121	3.60805	-0.84336	downregulated	0.000886282		Gdf11	2.5985	2.19668	2.16307	1.19543	1.62696	-0.528821	3.11374	3.01036	1.58402	2.20562	1.91494	-0.68734		Nkx2-9	9.94737	9.52377	22.5631	9.74557	18.4331	0.796874	3.56431	3.54694	7.74816	4.46486	5.04703
Crabp2	36.3722	34.1183	35.2452	27.1091	15.7672	-0.700155	downregulated	0.0418071						Syne2	4.47925	4.43801	2.15386	2.26226	2.27395	-0.83929	downregulated	0.0012076		Gimap9	5.15993	5.88747	4.31992	3.44718	4.30765	-0.456676	5.87977	5.13379	3.90936	3.47395	5.00034	-0.415807		Nkx6-2	7.97926	10.4089	13.7238	22.9396	13.4307	0.860901	4.81574	4.42211	7.27309	8.54555	4.94646
Aif1l	19.5593	19.8258	19.6926	14.5411	7.92471	-0.698797	downregulated	0.0421577						Galnt3	13.8167	13.9665	8.24023	5.71398	6.98848	-0.835335	downregulated	0.0135208		Glipr1	0.658766	1.08141	1.14417	0.14935	0.108881	-0.896297	10.701	12.1474	1.38847	4.11415	12.8876	-0.898117		Nmnat2	12.9327	11.0814	18.8732	29.985	18.162	0.895752	10.1037	9.76979	9.99717	13.5867	15.4874
Zfp819	18.7009	20.2211	19.461	9.34439	15.4522	-0.698196	downregulated	0.0179219						Hexa	91.4252	87.0723	40.6171	50.3424	43.5245	-0.829561	downregulated	0.00741189		Glrx	1.11092	1.13588	0.858694	0.389217	0.671575	-0.812114	6.08544	5.33245	1.30035	3.69922	3.27426	-1.04963		Nos1	1.3079	1.16614	2.46577	2.3365	1.51886	0.768351	0.731645	0.793859	1.31156	0.67058	0.890736
Rab27a	26.9053	23.6185	25.2619	20.1846	11.4603	-0.698141	downregulated	0.0139301						Sfn	356.084	334.739	138.51	174.599	214.276	-0.820054	downregulated	0.0245125		Gm1045	1.02923	1.24809	1.13745	0.79054	0.561661	-0.456356	2.16003	2.07146	1.65719	0.991361	2.2767	-0.365931		Nrp2	38.1567	32.9323	61.05	39.6062	59.4872	0.586704	19.5376	18.6173	24.2029	23.5549	24.3968
Lama3	4.6738	4.61758	4.64569	3.18429	2.3141	-0.694823	downregulated	0.00307909						Optn	15.5753	14.979	8.35833	9.41195	5.23908	-0.819654	downregulated	0.0230695		Gm14005	1.79446	2.38122	2.26814	1.26795	1.25592	-0.386343	9.68936	8.1811	4.12919	4.26071	7.61571	-0.743962		Nsg2	9.0001	8.4306	6.33973	18.777	14.9535	0.615938	1.68263	1.78362	1.57177	3.69853	4.3535
Fam63a	59.7747	62.1858	60.9802	34.4755	43.7208	-0.694466	downregulated	1.15397e-05						Olfr1372-ps1	3.58098	3.49047	1.33507	1.78735	2.30626	-0.816083	downregulated	0.0463684		Gm15706	4.76106	5.10202	2.49575	4.91458	3.45586	-0.445226	2.77928	3.60721	3.07219	1.82326	2.04491	-0.464975		Ntrk1	1.83258	1.96099	2.29937	3.04671	3.65878	0.662185	0.611088	0.780867	1.0401	0.934999	1.25605
Psme2	17.5689	14.3963	15.9826	12.522	8.06019	-0.693747	downregulated	0.0447715						Fzd1	7.7204	7.29481	3.18811	3.15006	5.22386	-0.815429	downregulated	0.00636563		Gm5176	2.61778	1.72693	1.19395	1.36918	1.57918	-0.653787	2.6452	2.60923	1.87539	0.739375	3.20734	-0.436956		Oas1a	3.01161	2.14561	4.50083	5.98835	5.40706	1.03906	6.63069	6.54048	6.24771	6.72496	12.593
Ehd4	35.8427	32.3374	34.0901	19.9869	15.2541	-0.692944	downregulated	0.0357699						Ccng2	14.0835	15.4751	6.0903	9.09101	7.30581	-0.815256	downregulated	0.0293046		Gnai2	307.117	280.377	236.998	160.491	203.336	-0.552592	309.53	297.734	257.477	232.145	235.487	-0.329088		Oas1d	8.18888	9.20286	9.92386	10.7025	13.3539	0.381332	2.88097	3.20501	2.35764	3.36532	6.93196
Kifc2	11.1378	14.3469	12.7424	7.41546	7.40426	-0.692325	downregulated	0.00711958						Slc41a3	2.77472	2.49827	1.10106	1.61328	1.30479	-0.812033	downregulated	0.0298344		Gng11	1.38704	1.49085	1.02959	1.1426	1.12456	-0.388929	1.5242	1.76269	0.998005	0.95981	1.57446	-0.481088		Ooep	183.164	199.84	377.047	568.993	252.293	1.06064	114.988	114.957	143.665	135.69	163.471
Pycr2	263.397	269.18	266.288	191.267	120.841	-0.688062	downregulated	0.00750419						B4galt6	42.4025	40.8825	24.4478	24.6165	14.0978	-0.810449	downregulated	0.00847611		Gprc5c	8.16839	7.37028	7.69961	1.64932	6.20255	-0.583774	38.4098	38.4765	21.2351	21.9026	25.3065	-0.752761		Padi6	1.21098	1.21582	1.32697	1.3014	2.53776	0.505066	0.357767	0.230151	0.248517	0.268514	1.10919
Ptpn6	36.9967	33.8651	35.4309	23.2619	18.5022	-0.684492	downregulated	0.00126613						Sema7a	3.24395	3.50812	1.46041	1.82753	1.89403	-0.81003	downregulated	3.87737e-05		Gria3	1.01829	1.10817	0.877617	0.600891	0.954814	-0.390489	5.25947	5.18339	2.03829	2.08609	5.45429	-0.709582		Panct2	2.5576	2.70198	2.50034	3.55772	4.92786	0.477674	0.810968	0.861468	1.46829	0.59996	1.2012
Tnnt1	19.4587	20.6523	20.0555	11.0296	11.443	-0.683031	downregulated	0.0428183						Nptx1	1.15257	0.963464	0.663194	0.402043	0.559186	-0.8087	downregulated	0.0270902		H13	25.2917	24.5165	15.5973	12.7658	28.9726	-0.381912	45.6967	46.5773	32.3411	32.198	45.8363	-0.32654		Pcsk1n	10.9455	9.75743	27.0325	9.16538	12.0287	0.635031	10.8647	10.2732	18.2977	13.5757	12.5887
Egln3	59.2821	60.4549	59.8685	37.7461	36.9685	-0.682108	downregulated	1.71968e-09						Elf4	3.00698	2.85043	1.03712	1.20294	2.31192	-0.808277	downregulated	0.0396359		H2-T22	1.50279	2.11679	1.25246	1.1534	1.71784	-0.396845	4.32036	3.75604	1.63443	3.83058	1.81696	-0.734346		Pdcl2	2.18337	2.3611	2.06824	4.59982	5.03342	0.779545	2.76386	2.79802	5.6286	1.00443	4.58556
Samd1	121.18	125.921	123.55	71.6662	68.1321	-0.679239	downregulated	0.00282357						Afap1l1	8.95919	8.8475	4.10746	4.3183	5.28914	-0.807386	downregulated	5.77044e-07		Has2	3.5755	3.59187	2.42475	1.2018	2.32366	-0.853466	13.338	12.1706	8.61414	5.97059	7.97228	-0.76237		Pdgfc	31.1667	31.322	48.0832	58.7146	46.008	0.70507	16.707	16.5093	26.4823	29.617	34.468
4930432K21Rik	7.60129	8.22906	7.91517	5.8669	4.37281	-0.678131	downregulated	0.0274795						Camk2d	8.21136	8.20113	3.48001	3.42933	5.78147	-0.807322	downregulated	0.02885		Hist1h4c	1.95681	2.74204	1.87423	1.17234	1.58652	-0.605296	1.77958	3.12066	0.341326	2.23532	1.97443	-0.691607		Pecr	48.0166	51.2504	64.912	63.3028	71.965	0.426948	19.083	18.8234	18.1092	34.5768	27.2752
2310036O22Rik	467.848	467.189	467.519	288.829	269.332	-0.675917	downregulated	7.97447e-05						Naglu	5.25897	5.02937	2.27583	3.20505	2.37109	-0.807289	downregulated	0.0168417		Hist2h2bb	2.6027	5.77785	2.63949	2.21664	4.80998	-0.379072	2.20453	9.95711	2.60375	6.76017	4.28676	-0.418327		Pgpep1l	3.24091	3.45906	3.55156	4.89787	4.49774	0.365448	1.28339	0.261916	1.23733	0.611148	1.19301
Cbfb	75.7541	76.2283	75.9912	45.2617	44.231	-0.666744	downregulated	0.000308189						Tgfbr2	4.75909	4.08148	1.81388	1.92685	3.13566	-0.805826	downregulated	0.0197368		Hist4h4	2.07802	2.16587	1.17609	1.79198	1.81881	-0.411264	2.43385	4.94267	1.97709	3.73496	1.42958	-0.631649		Phf19	22.1035	21.9608	53.5972	26.0744	22.8511	0.633299	14.1846	14.3974	20.1581	13.3485	20.2629
Rnf217	4.48982	4.57246	4.53114	2.67785	2.78348	-0.663952	downregulated	0.0437722						Phactr2	2.50686	2.34984	1.08281	1.142	1.53665	-0.801986	downregulated	0.00224715		Hivep2	1.22036	1.12673	0.703498	0.535249	0.950129	-0.685645	2.88003	2.66351	2.15752	1.06433	2.07832	-0.649731		Piwil2	8.98242	8.81222	10.4012	10.9637	12.2834	0.334128	2.89437	3.0213	7.07804	2.5891	3.18894
Dab1	12.5153	11.2008	11.858	7.65949	10.6449	-0.659147	downregulated	0.00475644						Nudt18	7.16101	7.26806	3.0497	3.44955	4.70431	-0.799627	downregulated	0.000198537		Hmga2	14.932	13.8935	7.86942	8.46188	14.3588	-0.494535	32.3539	33.9597	16.2919	21.0794	31.5745	-0.528805		Pkd1l2	0.501273	0.507951	1.18138	0.706806	0.523416	0.671783	0.59862	0.567765	1.02077	0.337826	0.941017
Zfp951	17.6969	19.7685	18.7327	13.4624	12.5641	-0.657972	downregulated	0.00599476						Moxd1	8.80672	8.86836	4.37613	4.63901	4.61505	-0.799503	downregulated	0.0167188		Hmgxb4	83.9005	84.836	53.0962	50.9098	67.8343	-0.558666	84.2704	82.2543	47.8305	48.4751	62.5431	-0.653045		Pla2g1b	131.524	137.596	253.646	209.72	135.865	0.5699	142.546	144.305	208.18	170.321	197.932
Mphosph6	89.4828	96.6265	93.0546	55.1127	50.4538	-0.657455	downregulated	0.0125239						Rasef	7.6006	7.5824	3.49225	2.94077	5.40686	-0.798972	downregulated	0.047041		Hpgd	2.78559	2.88204	1.49299	0.936759	3.13027	-0.612618	1.33446	1.42421	0.944088	0.779978	1.46358	-0.376444		Platr20	6.16319	5.11664	7.0493	8.24521	6.91321	0.392353	2.13134	2.10235	3.30555	4.46197	3.78571
Dhx38	107.618	88.07	97.844	70.4028	51.5333	-0.654474	downregulated	0.00140454						Ube2ql1	3.64745	3.70327	1.8912	1.41745	2.42808	-0.795377	downregulated	0.0372983		Hsd17b11	35.148	35.3418	12.8326	12.9254	17.9514	-1.27443	54.7376	51.7623	26.8083	28.0511	32.52	-0.870449		Platr7	4.78406	5.12593	7.71731	22.4728	3.31736	1.17256	4.05132	4.92284	8.67709	6.91742	6.79077
Ciapin1	124.967	119.866	122.416	82.8172	68.1527	-0.652719	downregulated	5.16948e-05						Dtx4	6.28735	5.64495	3.7084	1.81905	3.79776	-0.793149	downregulated	0.0323462		Hspa1b	4.43362	4.94861	3.78089	3.18009	4.07708	-0.350479	7.13928	6.75396	5.1094	3.86641	5.87307	-0.488991		Pof1b	1.0187	1.17134	0.697743	1.53169	2.65306	0.571698	0.484763	0.788092	1.12946	1.00727	0.710391
Sema4d	45.0106	39.3683	42.1894	36.385	18.2208	-0.652238	downregulated	0.0446268						Nrep	35.7832	35.6081	13.865	16.4794	25.4214	-0.791099	downregulated	0.00500134		Iffo2	12.0596	10.1375	9.65081	7.21076	9.25672	-0.350273	19.3471	18.7051	7.70706	7.73897	15.5737	-0.879756		Polr3gl	10.0896	8.51259	12.3565	27.813	11.7644	0.896242	3.20418	2.70178	2.24746	7.9824	5.4664
Armc6	37.508	41.0351	39.2716	26.8783	23.8158	-0.652098	downregulated	0.000120271						Ahnak	42.8431	40.534	12.2564	19.8084	30.3079	-0.790579	downregulated	0.0190568		Ifi27l2a	2.63518	3.32742	2.44888	1.02119	2.63192	-0.551624	10.8985	12.2809	4.58323	4.69943	3.61171	-1.43106		Ptch1	140.211	124.878	209.689	121.97	168.822	0.331876	30.8187	28.3941	61.8134	80.7746	85.5709
Hmgxb4	83.9005	84.836	84.3682	53.0962	50.9098	-0.651615	downregulated	9.36089e-06						Fgfbp3	3.75823	3.93879	1.99049	1.91261	2.08959	-0.787898	downregulated	0.0215451		Ifi35	7.06144	6.89131	5.11335	2.13607	4.37447	-0.848419	8.03451	7.58555	3.3435	6.43786	5.35807	-0.630052		Ptprtos	5.41468	4.97621	9.08812	9.16552	13.1179	1.00917	0.859791	1.23359	1.48293	3.71046	4.28216
Dmrt1	46.0069	44.3331	45.17	28.3204	28.0853	-0.651567	downregulated	7.26654e-06						Abtb2	9.65768	9.65372	3.86285	3.52189	7.86813	-0.786985	downregulated	0.0397153		Igf2bp3	46.6387	47.2777	21.452	16.3982	38.8244	-0.877591	64.8053	63.0809	47.9593	56.2786	40.174	-0.409633		Ptprv	1.9757	1.68183	2.48989	3.93811	2.93947	0.771827	0.934404	0.877275	3.51858	1.47695	2.04119
Camkv	37.8678	35.2865	36.5772	22.8184	21.8907	-0.650447	downregulated	0.000134469						Tlcd2	5.48508	5.1307	2.6985	2.55482	2.82718	-0.784696	downregulated	0.0164413		Igfbp7	3.44418	4.02165	2.17596	2.62715	1.23618	-0.890886	11.8741	11.396	1.81532	3.4052	13.0442	-0.93438		Rab17	2.71571	2.77542	3.7102	3.68935	4.20198	0.494178	1.52604	1.31926	0.897161	2.34978	2.61626
Trib2	3.5471	3.4986	3.52285	2.52842	2.29209	-0.648454	downregulated	0.00767753						Prrg3	3.71381	3.7195	1.68489	1.72457	2.42193	-0.784634	downregulated	0.00549918		Insr	8.27262	7.09748	3.97544	3.61359	10.1478	-0.378341	7.19452	6.87922	4.52859	4.24215	3.11753	-0.828429		Raet1a	3.93451	2.53318	5.46353	4.31969	2.99113	0.396965	1.0559	0.641438	2.39807	2.01838	1.76051
Tmem164	9.04346	7.89437	8.46891	5.16181	5.39547	-0.646389	downregulated	0.000212479						Ppp2r2c	30.2609	29.3205	13.2906	15.5785	17.7415	-0.782914	downregulated	2.30216e-10		Irak2	6.0476	5.59482	4.2287	1.52311	4.07036	-0.83024	8.272	8.44554	3.18885	5.76856	5.87006	-0.758053		Raet1e	24.4876	27.2452	36.9265	40.8283	36.3099	0.555739	8.13869	7.56845	23.9701	24.206	28.1401
Gpx1	771.903	970.752	871.327	643.168	636.325	-0.646304	downregulated	0.0163323						Ppp1r14c	6.26548	6.29288	3.28902	3.02832	3.50583	-0.782274	downregulated	0.000692326		Irf1	68.2284	69.2625	41.9658	15.6223	34.1458	-1.16877	118.911	117.691	71.9342	122.391	69.5767	-0.427423		Rbmxl2	117.654	165.621	198.853	365.977	230.484	0.904359	104.424	101.172	162.975	119.721	121.873
Apln	1.37966	1.28272	1.33119	0.760177	0.99247	-0.645212	downregulated	0.0284624						6030419C18Rik	3.338	3.377	1.24107	1.59278	2.47848	-0.779236	downregulated	0.0244126		Irgm1	8.64111	9.55614	5.34863	1.45602	2.2222	-1.59639	25.1633	24.8696	17.6915	22.8931	17.623	-0.366632		Rbp7	4.46455	5.77733	6.82014	5.75578	12.3139	0.696113	2.99802	3.29521	5.64516	3.47479	4.61827
Zmiz1	16.9639	13.7759	15.3699	13.0423	8.20449	-0.644841	downregulated	0.0135789						Scarf2	15.4907	14.8795	6.10415	7.98953	9.79287	-0.777678	downregulated	0.0126266		Isg15	2.58716	2.92817	1.52491	0.11923	2.25895	-1.08379	9.6527	10.8306	3.48874	10.5974	3.97592	-0.766448		Rec114	5.00841	6.14348	9.1608	9.03399	7.8266	0.637447	2.98755	2.51213	4.40143	1.31043	5.02562
Ak4	12.7408	13.195	12.9679	9.15886	6.17118	-0.644822	downregulated	0.0136127						Slc18a3	4.48018	3.87236	2.04337	1.60269	2.96247	-0.777311	downregulated	0.043869		Itgb1	161.514	161.464	86.7231	65.4937	188.55	-0.507614	261.294	260.151	126.018	109.724	210.278	-0.810369		Rfx2	28.1792	26.8193	38.6258	36.4916	35.5525	0.423836	25.9648	23.8575	32.4852	24.1986	36.7966
Mrpl34	322.268	322.555	322.411	205.062	198.165	-0.643122	downregulated	0.000850244						Bcar3	33.9733	33.3846	17.3647	14.5392	21.2422	-0.775329	downregulated	0.000796953		Itpripl1	9.09634	7.58951	7.24235	5.12315	7.16807	-0.357632	9.61901	9.66604	7.72846	8.24916	6.53283	-0.36185		Rhbdl1	1.56827	1.592	1.92454	1.99004	2.03639	0.328115	1.36185	1.51429	2.62082	1.7097	1.83023
Prx	12.8442	10.8661	11.8552	9.45033	6.81061	-0.643094	downregulated	0.00694284						Arhgap42	13.2633	13.7856	6.2317	5.1667	10.087	-0.774273	downregulated	0.00640182		Itpripl2	3.05677	2.33828	1.8577	1.64879	2.13501	-0.52052	7.42404	7.38182	2.98314	2.7724	7.04128	-0.795345		Ribc1	9.08979	10.3861	11.6189	16.7768	12.1069	0.471363	4.53308	4.54677	5.36564	7.18764	6.44448
Ephb6	2.89782	2.8397	2.86876	2.13456	1.61277	-0.642166	downregulated	0.0241924						Vav3	3.5556	3.62273	2.15748	1.56131	2.23812	-0.774017	downregulated	0.0423879		Jade2	15.6261	14.4061	8.83039	4.62691	9.80121	-0.953714	19.9878	19.2732	15.0922	11.4397	19.2921	-0.361956		Rims1	1.43733	1.28586	1.55188	1.76138	2.43663	0.493274	0.831824	0.879115	1.38435	1.1795	0.792246
Gnai2	307.117	280.377	293.747	236.998	160.491	-0.641126	downregulated	0.0010622						Stxbp6	6.74397	6.29587	3.29844	3.10684	3.87213	-0.773127	downregulated	0.000612897		Jund	80.3043	96.9898	43.0731	51.241	94.7453	-0.492267	88.3423	85.3698	62.0057	57.3803	76.0494	-0.414969		Rnf17	28.0149	31.5117	33.8864	41.1202	42.1966	0.392443	16.1017	16.4768	24.2041	23.076	18.5473
Dusp5	22.3853	21.7174	22.0513	16.301	11.452	-0.637717	downregulated	0.0366353						Cd47	11.296	11.4291	4.96684	5.24011	7.79702	-0.772421	downregulated	0.0116003		Kank4	3.67014	3.38856	2.17826	2.72124	3.4982	-0.334371	3.51188	3.18016	1.60252	2.35303	2.16298	-0.714223		Rnls	1.43157	1.63427	1.51393	2.46958	2.0164	0.383696	0.958286	1.25081	1.26602	1.36203	1.69125
Tmem208	116.483	126.506	121.495	77.4482	64.4157	-0.635814	downregulated	0.0151225						Dcbld2	39.6911	39.4471	17.4469	19.2216	25.8929	-0.772147	downregulated	4.27086e-05		Kcnk1	49.5511	48.077	40.192	21.9	42.3489	-0.487644	66.0934	64.1375	52.1638	50.7615	49.3993	-0.358885		Rpl26	2.99351	0.951172	5.70154	1.97321	1.00072	0.55207	0.000194259	0.000199006	0.000196175	0.000179183	1.30951
Igsf9	43.9465	40.715	42.3308	34.8584	21.5749	-0.635601	downregulated	0.00945125						Dusp14	56.3691	56.8696	19.9602	28.3732	41.5603	-0.770295	downregulated	0.0251941		Kdm6a	38.53	39.9063	9.23527	10.6354	0.0349625	-2.56331	37.269	37.3036	1.38214	4.74601	0.0261065	-4.18395		Rsph1	23.2712	18.7426	36.5942	29.1197	29.5094	0.595489	16.7881	15.672	17.0401	23.8711	30.1312
Zbtb32	18.5517	17.8975	18.2246	15.6893	9.2968	-0.632013	downregulated	0.0330842						Dsg2	27.0485	25.5171	12.4325	12.0158	17.2288	-0.768429	downregulated	0.0213129		Khdc3	79.989	90.4501	69.1653	30.6897	51.0681	-0.760405	57.9701	58.4387	36.6957	51.9085	48.4387	-0.349535		Rsph9	0.594292	0.596187	1.02458	1.27583	0.813093	0.802034	0.72062	0.666391	0.494703	0.971833	1.25331
Eomes	6.46074	6.77366	6.6172	4.03802	4.2841	-0.628269	downregulated	0.00108518						Dnaja4	4.19528	4.45294	2.09099	2.117	2.65509	-0.765128	downregulated	0.00731529		Kifc2	11.1378	14.3469	7.41546	7.40426	10.4519	-0.597076	14.9109	12.7751	9.86612	10.1656	10.5371	-0.442058		Scly	19.5934	19.8038	29.4139	24.7276	23.4394	0.392646	18.4206	17.4687	16.9903	23.6914	27.9248
Ftx	6.83438	6.94738	6.89088	4.37053	4.29038	-0.626277	downregulated	0.0170592						Farp1	31.0981	28.964	11.776	15.2156	20.7586	-0.764743	downregulated	0.0491961		Klhl2	27.3172	27.144	18.6715	15.5666	29.0915	-0.367311	24.6284	23.1194	18.8359	17.3331	20.0623	-0.349023		Scpep1os	1.55263	1.14561	1.33905	2.01589	1.92407	0.383286	0.811186	0.570917	0.972263	1.05512	1.20537
Rbmxl1	146.778	120.463	133.62	96.9549	81.075	-0.624067	downregulated	7.11938e-05						Dgka	62.587	59.4379	27.7705	30.6411	38.551	-0.762296	downregulated	0.000346092		Klhl23	5.88087	6.80006	3.82301	4.00035	5.85477	-0.475752	8.55387	8.86639	7.42174	5.97163	6.07104	-0.42489		Sdsl	0.980445	1.02	1.18948	1.63164	1.78855	0.61938	1.02374	0.846939	1.25307	1.56767	1.72306
Adat1	27.313	26.8154	27.0642	15.9113	16.4106	-0.624029	downregulated	0.00753672						Frem2	17.4439	16.6614	8.40335	8.58259	10.1161	-0.760208	downregulated	1.59816e-07		Ktn1	52.3858	54.2353	35.8736	31.0918	58.1784	-0.353869	99.5098	99.7838	64.4691	70.7928	71.4405	-0.532303		Selenbp1	0.900691	0.860533	1.55565	1.40063	2.08002	0.930823	0.537122	0.286983	0.536338	0.482911	1.01201
Msrb2	16.2185	16.4281	16.3233	11.3902	9.76976	-0.619659	downregulated	0.0233941						Prss8	52.0837	49.9543	23.1074	30.8329	26.9529	-0.756675	downregulated	0.0304227		L1cam	2.08198	1.66515	1.09367	0.450067	2.25358	-0.565768	4.04708	4.30008	1.69038	1.38624	2.22848	-1.23887		Slc11a1	4.29707	4.85105	6.10881	16.4147	6.91724	1.1013	1.51395	1.32224	0.897593	1.59254	3.33248
Ddhd2	32.4772	29.9102	31.1937	21.8955	17.0218	-0.61936	downregulated	0.00351928						Atrnl1	9.42598	9.14431	4.55112	4.33739	5.99006	-0.752561	downregulated	0.00153589		Lama3	4.6738	4.61758	3.18429	2.3141	3.69428	-0.600371	4.51403	4.12124	2.24927	2.80507	4.3739	-0.458215		Slc12a8	5.68121	5.69238	5.70446	8.90152	10.8972	0.580027	3.20705	3.1524	3.39207	4.84287	4.72761
Nip7	137.979	141.696	139.838	94.4839	85.2582	-0.618964	downregulated	5.47782e-06						Wwtr1	34.7637	32.8909	17.3798	15.4158	21.4255	-0.751603	downregulated	0.000280903		Lbh	2.65351	2.60078	2.62186	1.30194	2.28737	-0.343593	7.83587	7.59247	2.72323	4.46232	3.65831	-1.09367		Slc23a1	27.1406	24.6513	38.7543	37.3231	28.7449	0.432185	14.456	14.0265	27.9741	16.3984	18.092
Prdx2	1047.53	1116.83	1082.18	737.125	563.204	-0.616724	downregulated	0.00705366						Cers6	12.1043	11.195	5.58773	4.81118	8.39765	-0.748343	downregulated	0.00277835		Ldoc1	12.056	13.885	10.3053	4.40557	6.96225	-0.84429	21.2652	21.1784	13.4682	10.8403	16.9287	-0.626563		Smyd3	17.0015	16.5954	21.3867	25.0597	26.4738	0.533028	9.98215	10.6539	8.29547	13.9633	16.8109
Itgb7	18.801	17.8698	18.3354	12.341	11.3026	-0.611027	downregulated	0.000153452						Litaf	83.6872	82.2435	33.2682	51.567	47.8747	-0.746271	downregulated	0.000387225		Lefty2	85.6051	85.5802	29.6392	9.25913	87.3951	-1.02374	182.628	176.83	49.3473	139.817	50.8496	-1.16767		Snora62	32.1617	67.6014	80.0914	32.114	78.2272	0.34774	87.7464	48.0848	77.8829	109.395	93.2612
Dapk1	23.1505	19.7271	21.4388	16.7051	13.7588	-0.608664	downregulated	0.000280313						Ltbp1	15.4072	14.9835	6.60279	6.14437	12.3501	-0.746239	downregulated	0.0423756		Leng9	1.00066	0.998225	0.761103	0.881622	0.671115	-0.373869	2.34198	1.69409	0.693046	1.12498	1.53677	-0.851689		Snord1b	0	901.98	904.224	0	956.776	0.459948	1430.94	0	1428.85	1235.05	1244.35
Ppp1r18	33.7625	31.2337	32.4981	24.5343	19.3872	-0.608077	downregulated	0.000494209						Pcdhgc3	25.5986	23.8114	10.1119	12.374	17.3869	-0.743727	downregulated	0.0115986		Lfng	10.946	10.2874	7.53602	2.94745	7.86752	-0.79544	19.7595	21.2341	15.433	10.0799	20.7164	-0.411554		Snord88c	1907.04	496.916	1328.4	2942.86	2108.41	0.823109	262.775	1036.8	787.175	1360.82	1142.55
Dtx3l	11.7704	10.319	11.0447	7.04215	7.5743	-0.605355	downregulated	0.000356538						Pvr	19.5611	19.1125	7.53683	10.1033	13.5841	-0.742866	downregulated	0.0224941		Lhfpl5	0.986564	1.10302	0.402096	0.544946	1.36149	-0.441203	0.731764	1.06702	0.741436	0.608678	0.508311	-0.537904		Sohlh2	21.1353	20.7188	21.7366	30.974	27.2445	0.348859	4.85004	4.86025	8.68342	6.03922	21.4911
Map1s	107.537	94.9207	101.229	73.8882	57.0511	-0.604766	downregulated	0.00254447						Tmem62	6.75258	6.01059	2.81215	2.98469	4.5324	-0.741294	downregulated	0.0475596		Lmo4	27.9071	26.9541	21.7911	18.604	20.4477	-0.435662	55.0114	57.872	34.9663	22.4223	36.9745	-0.843501		Sox2ot	1.71334	1.59924	2.72244	2.38091	1.7364	0.461026	0.730013	0.519403	0.537748	1.15687	1.34249
Zfp1	52.4038	53.977	53.1904	37.4777	31.5958	-0.599947	downregulated	0.000662624						Lats2	9.86025	9.40343	3.19538	5.05174	8.03088	-0.739819	downregulated	0.0491961		Lox	1.56151	1.54146	1.14437	1.29033	0.365467	-0.733099	6.90554	6.59555	0.603671	0.807848	7.59406	-1.16915		Spag16	1.4577	1.54677	1.34057	2.27989	2.48776	0.438679	0.77233	0.568957	0.751678	1.10538	1.05419
Tead2	154.829	149.429	152.129	98.227	77.1854	-0.598113	downregulated	0.0343453						Etnk1	70.2366	71.9152	40.4191	33.4983	40.6915	-0.739416	downregulated	0.000114182		Loxl2	2.56141	2.65255	1.67195	0.582467	2.83148	-0.62084	7.37917	6.87877	2.41564	2.88474	9.08767	-0.571857		Spata22	1.53442	1.91559	3.13528	3.35028	2.79913	0.843291	1.17838	1.34587	2.69393	1.44531	1.18652
Slc5a11	7.68848	7.76575	7.72711	5.67967	5.62507	-0.597661	downregulated	0.0130709						Iffo2	19.3471	18.7051	7.70706	7.73897	15.5737	-0.738673	downregulated	0.0286102		Lpar1	6.31257	6.23129	5.42356	3.26666	4.94889	-0.464194	9.97993	9.64243	4.28585	8.43092	7.25183	-0.559728		Spats1	2.10765	2.10124	2.63309	4.89528	2.92542	0.727552	1.25006	0.753531	1.73366	0.959053	1.29843
Hmga2	14.932	13.8935	14.4127	7.86942	8.46188	-0.594182	downregulated	0.0493009						Fam131b	7.29749	7.1478	5.10594	2.66799	3.893	-0.737509	downregulated	0.0242343		Lpl	8.14722	8.17996	2.60475	2.72681	10.4319	-0.635654	5.00838	4.74501	3.54289	3.76412	4.07303	-0.362433		Spink1	10.3997	13.6378	33.1051	46.7292	6.19982	1.25466	7.88149	8.38403	36.1094	21.2081	14.1107
Mak16	299.224	306.454	302.839	199.024	195.363	-0.590586	downregulated	5.89381e-05						Mboat1	7.66686	7.24543	3.00983	3.5809	5.53185	-0.736641	downregulated	0.0396422		Lpp	4.8143	3.80269	4.3156	2.08475	3.4188	-0.396548	18.3501	17.8118	6.48855	6.39105	17.4761	-0.837466		Spp1	260.359	267.93	344.834	557.646	634.946	0.956155	189.59	189.368	296.957	219.457	282.081
Camsap3	62.4874	61.2644	61.8759	47.8841	29.2154	-0.589724	downregulated	0.0406912						Dock11	33.4064	34.0374	17.8363	16.4882	20.221	-0.735784	downregulated	0.000533599		Lrp5	34.8412	28.2178	28.5489	15.9187	30.1991	-0.3412	49.9862	47.7889	33.7412	33.9257	36.4956	-0.493666		Stard8	6.54442	6.67331	12.1367	8.68698	13.3766	0.786571	13.0823	12.1295	18.0817	12.2934	27.7943
Txnl4b	10.1488	11.4546	10.8017	6.94512	7.30891	-0.58972	downregulated	0.0408821						Rhoc	146.83	140.977	64.2098	71.2023	98.0243	-0.735589	downregulated	0.000143127		Lrrk2	3.26751	3.40492	2.46566	2.66277	2.78803	-0.338319	6.2958	6.49871	3.97234	3.4827	5.64067	-0.551393		Stat4	16.2061	18.4378	26.3724	24.3278	34.7057	0.716772	6.34266	6.09655	11.0664	12.1818	12.9997
Thbs3	26.9607	25.0583	26.0095	20.7046	13.6725	-0.588528	downregulated	0.0284624						Tm7sf2	23.6151	24.0377	10.1912	14.3841	13.8938	-0.734394	downregulated	0.000143067		Lrrn4	11.2942	11.7409	10.4275	4.29235	6.50784	-0.702849	22.5317	20.3788	14.688	15.5728	19.2557	-0.378384		Syce1	12.8001	14.5391	16.7907	18.5985	16.3212	0.334521	3.1896	3.35424	9.18635	4.00433	8.55031
Serpina3m	41.6482	47.7324	44.6903	32.7789	25.423	-0.588231	downregulated	0.0285485						Kdelc2	8.84061	9.4415	4.55763	4.98984	5.24867	-0.732725	downregulated	0.000254173		Lxn	9.27659	9.99444	8.69601	5.05018	7.17611	-0.466355	19.4455	20.1031	11.8131	14.3084	19.0811	-0.392183		Syngr4	4.65879	3.19619	6.64473	7.75241	5.64286	0.766241	0.967501	1.1627	1.14912	1.05683	1.84574
Amd1	0.00808434	0.0077265	0.00773997	0.0080869	2.64292	6.80873	upregulated	0.00223259						Endod1	12.5094	12.8442	4.84627	6.589	9.23093	-0.730705	downregulated	0.0463684		Ly6a	0.962202	1.22575	0.9857	0.378473	1.0047	-0.470343	5.30345	6.05958	1.5258	4.41972	6.75203	-0.42476		Tatdn3	10.3489	12.2291	12.6717	19.079	13.2601	0.410391	6.80399	7.0699	5.86542	11.9385	9.02363
Bach2	1.13887	0.85729	3.37158	5.37576	4.23207	2.11596	upregulated	0.000101636						Fah	20.7407	20.1981	7.68689	13.3811	12.0332	-0.730364	downregulated	0.00829677		Ly6e	50.6895	46.9691	40.0171	31.0137	38.7093	-0.416691	92.4545	87.2203	61.4995	72.275	66.1263	-0.431066		Tek	4.03841	4.31523	4.8771	6.47985	6.09945	0.478317	5.15071	5.33364	9.05048	5.11805	6.73746
Inca1	0.400179	0.221213	0.594053	1.94023	1.22732	2.01281	upregulated	0.00753672						Rab32	6.91178	6.87074	2.96735	3.76824	4.47	-0.729667	downregulated	0.0212788		Map2k6	10.2813	9.81169	7.74284	5.96015	8.59773	-0.434564	11.3448	10.8567	6.33314	8.19281	8.62509	-0.524543		Tekt1	4.06084	3.86249	5.41048	5.79259	6.70607	0.591555	2.91267	3.00857	2.3048	2.33311	6.83398
Mslnl	0.153195	0.232461	0.526499	1.06177	0.511433	1.85984	upregulated	0.00376359						Qpct	2.67754	2.66011	1.24694	1.45734	1.63495	-0.72861	downregulated	0.0139299		Mc5r	1.9432	1.3542	0.788269	0.31958	0.764574	-1.40139	1.48999	1.87988	0.957042	1.20531	1.14181	-0.613371		Tesc	14.1441	15.4724	21.6868	34.21	21.6523	0.803746	1.62139	1.51049	2.96822	1.71043	2.11496
Pla2g2e	0.610575	0.550944	1.98184	1.65964	2.68143	1.85961	upregulated	0.00173692						Lmo4	55.0114	57.872	34.9663	22.4223	36.9745	-0.728237	downregulated	0.00276307		Mdk	697.154	655.257	344.504	375.27	614.854	-0.604058	606.805	580.958	453.621	394.075	412.081	-0.500041		Tex11	3.04906	4.18243	4.46403	5.73961	7.49706	0.706479	0.760609	0.460875	1.63377	0.569406	1.28506
Fxyd2	0.559351	0.295461	0.771499	1.10988	2.55305	1.79011	upregulated	0.0322055						Gng2	35.1892	34.2119	16.5661	18.5086	21.1409	-0.727124	downregulated	5.77044e-07		Mef2d	27.4656	20.0951	18.9388	11.4149	23.6036	-0.402914	24.3319	23.4506	17.7692	18.8733	19.179	-0.360624		Tex14	8.81863	8.80053	7.88242	14.2551	17.6029	0.588499	2.32209	2.41217	2.14479	2.94368	4.15847
Lrrc48	1.03094	1.61637	4.01301	4.88306	4.47395	1.75144	upregulated	2.96654e-07						Ptrh1	25.2819	28.6704	11.4623	13.0327	19.6632	-0.726932	downregulated	0.0216467		Mfap3l	3.48826	2.97785	2.50408	1.07742	2.76078	-0.612859	6.02187	6.14918	5.22991	2.54604	6.09342	-0.396514		Tex19.1	83.7153	83.086	153.038	128.224	73.4662	0.503621	53.2857	50.2608	96.9514	81.7335	81.4661
Mzb1	4.68712	5.61261	12.3605	30.9826	7.79034	1.7267	upregulated	0.00697259						Parp4	8.34481	8.76913	4.38793	4.07693	5.52483	-0.723547	downregulated	0.000323003		Mfsd2a	4.75015	5.24648	3.8398	2.29866	4.35885	-0.514457	7.45517	6.6486	6.56684	5.68377	4.60595	-0.327733		Tex19.2	4.1884	4.18303	7.13682	5.6868	4.14856	0.434663	2.28398	1.80943	4.25601	3.88056	3.55006
Ubap1l	13.1821	10.2318	26.8721	62.285	23.6478	1.68343	upregulated	0.000438842						Pld2	6.18664	6.00146	2.99123	3.32207	3.64923	-0.719709	downregulated	9.97166e-06		Mmp23	5.51448	5.31961	4.1402	2.96629	3.60563	-0.601296	12.969	12.2074	5.56191	4.97069	7.6731	-1.05264		Tfeb	36.8646	36.9056	42.0339	89.5208	56.9901	0.768835	27.6517	26.0964	30.0119	30.6987	46.1886
Cited4	4.9019	5.6756	20.7894	22.1295	7.22027	1.65998	upregulated	0.00207107						Myo1e	34.6796	33.1406	16.8124	15.3609	23.5691	-0.718224	downregulated	5.10386e-05		Mmp25	8.48181	7.05039	6.02524	1.36911	4.6646	-0.95012	28.49	27.6903	17.6312	12.7871	16.5393	-0.843668		Timm8a2	0.431894	0.501061	1.1819	0.924109	0.250119	0.751576	0.420833	0.507352	1.58749	0.322866	0.569265
Fbp2	0.240986	0.498856	1.42336	1.12293	0.956565	1.65828	upregulated	0.00140454						Nrarp	5.78136	5.35835	2.6155	3.33952	3.13745	-0.716412	downregulated	0.0357577		Mogat2	4.5039	4.56956	2.25708	0.946781	5.48308	-0.647767	15.027	14.3848	2.59034	11.8178	7.00659	-1.04275		Tmem91	1.20809	1.02946	1.97023	1.9623	1.86691	0.789031	0.494931	0.718658	0.725644	1.02571	1.03489
Slc16a9	0.415998	0.503024	1.49415	1.83675	0.994705	1.64977	upregulated	0.000415485						Pkd1	5.62452	5.15637	2.18495	2.91937	3.75194	-0.716307	downregulated	0.00241015		Mrc2	7.38078	6.59725	5.47094	1.81423	3.93961	-0.901436	12.0382	11.5538	8.43155	8.22776	8.9697	-0.465482		Tmprss13	1.19956	1.16666	1.96763	1.00412	2.16205	0.53248	1.16494	1.24575	0.793613	1.5411	3.17167
Capn12	0.464991	0.543168	0.920281	2.70073	1.12358	1.6496	upregulated	0.00787377						Sorbs3	30.1806	28.4984	12.2937	17.439	18.2796	-0.71508	downregulated	0.0140535		Ms4a4d	3.07337	2.55481	1.08101	0.797542	2.90358	-0.819977	3.36875	3.99789	1.90812	2.40308	2.60172	-0.676674		Tmprss5	2.04932	1.84478	3.10877	4.49471	2.44906	0.783236	0.430915	0.301079	0.986073	1.19327	1.38961
P2rx3	0.43264	0.313938	1.0071	1.66783	0.815876	1.64023	upregulated	0.00750785						Fignl2	12.9405	12.5443	5.12092	7.71043	8.06154	-0.714013	downregulated	0.00448979		Mt4	11.5588	8.53877	4.33709	0.832901	5.07221	-1.55746	1.62555	0.534479	0.467676	1.88479	0.180353	-0.355269		Tmsb15a	2.29716	2.85318	3.30032	4.12873	5.3546	0.726598	0	1.37379	1.3907	1.20208	0.302781
Jdp2	3.10012	2.78931	4.85625	13.5836	8.99422	1.63481	upregulated	0.000214123						Epha1	63.4444	61.6585	39.0536	34.0931	28.872	-0.71397	downregulated	0.0271822		Myb	8.03745	8.01658	3.67256	3.39372	7.03859	-0.771705	12.6491	12.4811	9.38674	8.78516	8.75004	-0.485602		Tnfrsf4	1.03636	0.77012	1.49996	1.6787	0.840247	0.568659	0.488701	0.482053	1.39425	0.964118	0.72853
Ccna1	0.385425	0.675098	1.77483	1.80583	1.23693	1.59857	upregulated	0.00076194						Hsd17b11	54.7376	51.7623	26.8083	28.0511	32.52	-0.713805	downregulated	9.73762e-06		Mycl	17.2337	16.6525	12.7637	9.40994	16.8111	-0.382751	27.5541	26.183	15.5691	26.244	14.1879	-0.525428		Tnnt3	0.276762	0.132202	1.16641	0.0552547	0.336587	1.34492	0.461442	0.496546	0.376987	0.325857	1.34979
Catip	1.70501	1.88216	4.50194	9.53618	2.14828	1.5889	upregulated	0.0402375						Proser2	4.89785	4.12913	2.41098	2.64734	2.34443	-0.709737	downregulated	0.00194131		Myl7	5.13946	4.74666	2.07841	2.45186	4.51416	-0.713337	4.67396	3.92736	1.86767	3.83869	4.06215	-0.401382		Tstd1	25.8219	27.0405	36.0017	41.9775	25.9761	0.390687	8.38683	7.22676	8.85588	13.8951	14.7541
Ablim3	0.346592	0.29187	1.07356	0.7036	1.08169	1.5778	upregulated	5.52136e-05						9930012K11Rik	12.9322	13.4163	5.95633	7.26211	8.53176	-0.707184	downregulated	0.0043403		Nat2	1.87202	1.9853	1.11166	1.00938	1.87824	-0.532821	1.95783	1.62333	1.10206	1.62852	1.38832	-0.38313		Ttc25	0.877319	1.03778	2.18477	1.81877	1.78672	1.01125	0.65855	0.861956	0.61965	1.07121	1.46473
Rnf157	1.89287	1.78036	4.39623	7.07543	4.88532	1.56982	upregulated	1.18247e-08						Colec12	49.8355	47.9534	19.166	31.4206	29.8153	-0.706985	downregulated	0.0378557		Nckap1l	5.26196	5.00426	4.07638	4.12894	1.75963	-0.627933	5.94507	5.56772	5.26411	3.06621	4.29674	-0.451681		Tuba3a	5.38096	4.74066	7.7709	5.60728	6.01401	0.353073	3.30304	3.00749	4.46528	2.30263	6.14238
Dner	0.503148	0.292081	1.76295	0.833094	0.935931	1.56607	upregulated	0.00215097						Zbtb10	8.17194	7.94369	4.49597	4.18044	4.60882	-0.705019	downregulated	0.000412734		Ndrg1	8.83038	8.21917	6.92346	2.36262	7.80379	-0.581555	11.9423	11.4274	8.43538	4.87639	9.25443	-0.635438		Txlnb	2.26336	2.0889	2.34479	3.66928	4.22874	0.649812	1.63362	1.54233	3.49549	1.59127	2.85473
Adssl1	2.24559	2.21128	4.78984	5.87385	8.82401	1.5435	upregulated	2.01167e-07						Mapk4	11.1628	11.0184	7.01886	5.12761	6.15756	-0.704253	downregulated	0.00024729		Ndufa4l2	7.90482	6.83574	2.34872	0.288068	14.6482	-0.355234	2.27385	2.8899	0.339677	1.10275	1.61557	-1.34079		Txnip	98.4121	103.208	147.81	228.816	135.492	0.759874	56.4068	54.7501	119.446	105.111	77.3874
Naglu	1.6339	1.97428	3.82031	5.18232	6.5067	1.51883	upregulated	7.35111e-07						Cercam	18.2609	16.3478	6.66861	8.49594	13.6263	-0.704145	downregulated	0.0351881		Nefm	9.0668	7.38063	6.76525	3.57651	5.77186	-0.614544	41.5691	40.4488	24.1242	21.6363	33.8537	-0.627876		Ubap1l	13.1821	10.2318	26.8721	62.285	23.6478	1.68343	1.54995	1.83464	1.49141	2.11611	2.91624
Crtac1	2.03768	1.86031	3.85133	4.19591	8.64593	1.51349	upregulated	1.2848e-05						Zfp46	5.19421	5.10146	2.57654	3.40066	2.45917	-0.704137	downregulated	0.0111117		Nes	16.5192	13.857	10.5774	3.95166	14.7549	-0.637793	61.9733	59.4168	42.0937	19.583	56.9693	-0.61795		Ubxn11	4.8269	4.18554	9.19996	10.1007	3.63257	0.762487	2.24557	2.64388	3.37548	2.93852	4.51442
Hoxc13	0.911518	0.795966	2.26242	2.3488	2.6919	1.51168	upregulated	1.85868e-07						Nudt10	5.52706	4.47984	3.23578	2.19826	2.82368	-0.703519	downregulated	0.0387143		Nespas	3.31396	2.95173	2.14541	2.58318	2.51645	-0.375442	4.03461	4.17152	2.89493	3.18442	3.00939	-0.437584		Urah	32.5937	48.7239	60.2524	60.3291	47.09	0.459035	18.9724	19.8208	28.7701	31.7676	20.6816
Cep83os	0.599741	0.588919	1.35097	2.78909	0.922976	1.5057	upregulated	0.0187726						Ankrd33b	1.18055	1.56908	1.00136	0.585153	0.776939	-0.70156	downregulated	0.0129172		Nfib	1.48524	1.30351	0.598153	1.44394	0.743266	-0.586718	1.01865	0.965502	0.89637	0.576402	0.835041	-0.366959		Ush1c	1.16106	1.03916	1.89928	3.19538	1.59836	1.02005	0.485968	0.576958	0.395431	0.736468	1.42593
Zc3h6	1.04218	1.05768	1.73465	3.21902	3.87279	1.48658	upregulated	2.77097e-05						Stom	6.17231	6.00083	3.17234	2.9758	3.98652	-0.696617	downregulated	0.00729855		Nfkbid	6.12372	6.57913	4.1729	5.24454	5.07774	-0.394541	4.49414	3.81782	3.00815	3.58909	2.61928	-0.435929		Usp26	1.62235	1.17844	2.69799	2.24127	1.70612	0.661555	0.412643	0.415335	0.487722	0.421572	1.36211
Lama1	12.6391	11.2274	32.5524	32.6708	32.7447	1.45236	upregulated	5.56665e-38						P2rx4	6.25914	6.22879	3.29253	3.67158	3.36539	-0.696211	downregulated	0.0145444		Nin	6.89857	6.43509	5.36397	5.02163	5.59881	-0.32337	8.19157	7.92525	6.03546	4.44503	7.9038	-0.395056		Vil1	1.58178	1.29639	1.92429	1.80399	2.55276	0.540889	1.90892	2.0847	2.50749	2.94215	2.43072
Ak8	0.608464	0.458951	1.56432	1.71076	1.10349	1.45138	upregulated	0.0286836						Adgrl2	87.3443	86.7363	45.4972	45.0427	54.1893	-0.695629	downregulated	6.51723e-05		Nlrc4	3.07584	3.12239	2.16349	2.75936	1.21768	-0.598456	2.80455	2.55982	1.98053	1.26693	2.28219	-0.541183		Vill	10.4846	10.1248	11.9232	13.5975	15.209	0.397816	4.24544	4.65966	4.87722	4.5117	7.53621
Gm11837	1.3141	2.23624	3.3465	6.6273	4.44999	1.43746	upregulated	0.0151431						Wipf3	7.40467	7.49008	3.69104	3.67565	5.05486	-0.694641	downregulated	0.00147459		Nnat	28.0743	24.0809	29.497	11.4503	20.671	-0.344415	82.1265	76.9422	30.2437	34.6059	99.2626	-0.53993		Wfdc10	1.30387	1.24574	2.58095	2.34347	7.1357	1.65693	0.263507	0.129961	0.263122	0.113717	1.14573
Shpk	0.694997	0.566839	1.42874	2.36963	1.30563	1.43114	upregulated	0.00770007						Vopp1	11.8985	11.7001	4.35716	6.61174	8.75061	-0.693752	downregulated	0.0395881		Nrsn2	5.17449	4.17104	4.08219	1.97807	4.57446	-0.398529	2.94335	2.65977	1.80101	1.81458	2.88462	-0.370707		Zfand2b	33.7633	36.8944	45.2921	41.8432	47.6284	0.346551	19.2811	18.2271	15.9829	24.9579	32.549
Gpr143	0.604534	0.462065	0.984332	0.935633	2.38941	1.4295	upregulated	0.0210559						Sh3d19	24.4715	24.3437	16.0182	10.8858	13.7073	-0.693519	downregulated	7.27492e-05		Nt5e	2.31526	2.37887	1.13974	0.916976	2.01215	-0.791194	5.20508	5.1246	1.69211	2.22482	2.53512	-1.26393		Zfp42	217.468	207.733	317.174	382.139	311.369	0.66415	140.21	137.852	263.848	122.574	177.629
Olfml2b	0.687388	0.808297	1.59891	1.47078	2.92435	1.41776	upregulated	0.00282881						Rnf103	6.44236	6.24914	2.97519	3.9425	3.61244	-0.692763	downregulated	0.0217015		Oasl2	2.39078	2.36247	1.39105	0.275163	0.920877	-1.46255	3.38668	3.38515	1.51025	2.48367	1.05961	-1.00722		Zfp710	90.6839	72.5661	140.208	102.205	90.3055	0.442257	52.0663	49.4663	62.8906	67.1061	62.7812
Ppp3cc	1.44909	1.68518	3.01674	5.7638	3.70183	1.40873	upregulated	0.000850244						Atp2a3	3.27383	3.14514	1.69743	1.53967	2.14589	-0.692164	downregulated	0.000824708		Optn	11.7891	11.4525	6.38464	9.48045	11.6972	-0.338976	15.5753	14.979	8.35833	9.41195	5.23908	-0.994117
Aldh1l2	1.60687	1.4744	2.2171	5.32209	4.61598	1.39501	upregulated	0.000379962						Fbxo27	6.09599	5.63546	2.99712	3.08818	3.69702	-0.691453	downregulated	0.0137308		Palld	43.1424	40.1914	17.4379	7.42652	37.7852	-0.996559	54.3884	51.805	19.0152	25.3601	47.5925	-0.792456		For each upregulated DEG in the BC cross the diploid TPM expression values are shown for wt and Kdm6aΔY clones derived from the BC and CB crosses based on uniquely mapped reads, together with the log2 fold change. Only genes with ≥1TPM in at least one clone are included. Genes with <1.25-fold change are excluded.
Slit1	0.338162	0.381076	0.676846	1.13419	1.00178	1.38251	upregulated	0.00190478						Abca3	7.98329	7.66037	3.69093	3.79903	5.65163	-0.688576	downregulated	0.000293758		Palm3	71.3497	54.3994	43.4992	33.1731	62.1127	-0.442659	66.8316	66.8244	36.1553	38.3127	59.5907	-0.580622
M1ap	1.92877	1.91061	5.8481	5.09241	4.02937	1.37815	upregulated	1.15184e-06						Apba2	8.67744	7.7934	5.30877	3.62101	4.83532	-0.687818	downregulated	0.0495281		Parp10	4.65304	4.42861	2.93135	1.23601	3.51138	-0.827047	13.7029	13.1584	7.41346	13.3648	9.63642	-0.405724
Padi2	1.73019	1.61185	4.9202	2.9001	5.12338	1.36848	upregulated	9.32247e-07						Chrnb1	15.5652	15.4038	8.17237	7.52302	10.2539	-0.687513	downregulated	0.01994		Parp8	1.06009	1.00559	0.710744	0.521695	0.821116	-0.593456	4.0055	3.56609	3.07085	1.97615	3.27764	-0.448171
H2-Ab1	0.487115	0.528861	0.763456	1.08332	2.08689	1.36805	upregulated	0.0225639						Plekhh1	13.8343	13.3702	7.28182	7.55599	7.88109	-0.685475	downregulated	6.92793e-10		Pcbd1	7.88617	8.75638	6.15833	4.82397	7.8483	-0.40676	10.9301	9.87856	6.73849	5.89957	6.72055	-0.689171
Slit3	0.737835	0.748455	1.95432	1.85094	1.94789	1.36767	upregulated	7.37526e-10						Dchs1	1.96551	1.89818	1.14462	0.878001	1.21993	-0.684142	downregulated	0.0427042		Pde4b	1.20411	0.966862	0.586605	0.173094	0.614024	-1.24521	2.94715	2.83839	2.45718	1.07808	2.63926	-0.491087
Tbx3	5.31362	4.70496	10.4481	18.111	9.69389	1.34793	upregulated	9.5568e-06						Itprip	7.34835	6.68941	3.53605	4.70173	3.42299	-0.684131	downregulated	0.0306284		Pdgfrl	1.99159	2.13869	1.18236	0.640963	2.25193	-0.604312	8.23276	7.9731	2.06713	5.44535	5.67979	-0.881785
Mtl5	1.90324	2.10995	4.62231	7.0313	3.66106	1.34713	upregulated	0.000865314						Rp2h	35.001	34.1633	22.6507	19.5501	19.7044	-0.683836	downregulated	4.78046e-05		Pdzd2	1.44497	1.21173	1.19577	1.03224	0.907107	-0.346079	4.6857	4.52072	2.66594	1.08833	2.69434	-1.09861
Azin2	3.07557	2.6556	7.90173	8.45695	5.43504	1.34205	upregulated	7.44086e-06						Sh3pxd2a	26.5948	25.8282	10.6413	15.9032	17.3542	-0.683706	downregulated	0.0211614		Phactr3	1.46391	1.46084	0.963124	0.336966	1.09505	-0.873166	1.34693	1.41133	0.960316	1.02394	0.945019	-0.498177
Agtr1a	0.420191	0.431567	0.975959	0.98598	1.23496	1.3232	upregulated	0.0415566						Kank1	26.5151	24.9072	12.3174	15.5817	15.1891	-0.679346	downregulated	0.0181329		Pitx2	6.45607	6.703	1.74808	0.436045	5.5912	-1.34405	21.1801	21.5475	8.80345	12.5514	13.7886	-0.866875
Nupr1	22.9615	25.4778	34.838	79.0995	67.2733	1.31846	upregulated	0.00105709						Cast	33.0899	30.9306	12.8098	15.2604	26.1875	-0.679147	downregulated	0.0302645		Pkdcc	11.001	12.3752	6.26808	4.06228	12.2512	-0.634858	43.5034	42.4471	12.7278	26.7733	18.869	-1.14324
Efhc1	0.894128	1.03137	1.85899	3.09213	2.23225	1.31447	upregulated	0.00224107						Cpd	12.7459	12.1898	5.94232	5.42144	9.78626	-0.677409	downregulated	0.0296228		Plac8	76.4778	81.7374	64.8163	12.8538	26.7266	-1.18477	54.6057	47.7147	26.5476	41.0046	24.354	-0.739822
Cobl	9.77161	9.28422	16.6739	35.4776	18.7514	1.31065	upregulated	0.0278086						Rbms1	115.278	111.85	46.5194	54.6305	91.9221	-0.674822	downregulated	0.0191852		Plat	1.50591	1.48317	1.0417	0.250612	1.21529	-0.838356	5.83312	6.32357	1.22825	1.75209	7.4566	-0.805014
Mlycd	2.60499	2.48885	4.65888	7.99896	6.2847	1.30984	upregulated	8.76803e-05						Kcnb1	1.07509	1.00386	0.612528	0.483205	0.663408	-0.672	downregulated	0.0043303		Platr8	2.84798	2.17317	1.55612	1.92764	1.33662	-0.643833	0.86914	1.22882	0.750163	0.579453	1.12823	-0.356555
Myo6	4.09093	3.91398	8.0165	8.79506	12.8275	1.30358	upregulated	7.37526e-10						Nhsl1	13.2989	12.88	6.58554	7.59551	7.78953	-0.670346	downregulated	0.00515361		Pld1	4.38981	4.52069	2.84644	2.62258	2.2712	-0.788094	3.96657	3.92706	1.74507	3.04892	4.00566	-0.428205
Ctsh	0.662735	0.662639	1.37286	1.26194	2.26487	1.30132	upregulated	0.00400933						Zfp946	8.28487	8.71376	5.69742	3.95773	4.71511	-0.669253	downregulated	0.0248656		Plekha2	13.0012	12.9755	3.71652	1.33556	7.83262	-1.59652	30.085	28.7542	8.18175	9.56707	17.1278	-1.33948
Rgs9	1.03266	1.00476	2.56799	3.47022	1.46281	1.29538	upregulated	0.000799057						B2m	89.8703	83.7311	43.7664	56.5237	45.7075	-0.669144	downregulated	0.0048213		Pnma5	3.52452	3.58786	3.01408	1.63395	1.43516	-0.810467	1.60583	1.63103	0.919427	1.3273	1.60348	-0.334621
Hsd17b1	2.06489	2.51771	3.91781	6.81382	6.1186	1.29357	upregulated	0.0178674						Ptges	1.87423	1.70652	0.713431	1.00297	1.33404	-0.667458	downregulated	0.0440339		Pou2f2	4.33892	4.20312	2.29609	1.79153	3.76237	-0.706852	2.1263	1.67595	1.69226	1.41822	1.32727	-0.361987
Gjb4	5.04231	4.27849	11.1619	14.8932	7.95116	1.28231	upregulated	0.00340518						Procr	6.83562	7.37161	3.8085	4.10332	4.10048	-0.667425	downregulated	0.0135208		Pou2f3	4.44827	3.97081	2.75309	3.3877	2.43555	-0.558263	4.28536	4.49477	1.92334	1.52789	1.66885	-1.36304
She	1.17759	1.1439	1.72767	4.32189	2.38289	1.27594	upregulated	0.00289685						Osbpl3	9.40966	9.13672	4.64156	4.85808	6.25077	-0.667389	downregulated	0.00918472		Ppp1r18	33.7625	31.2337	24.5343	19.3872	23.6893	-0.528064	43.5125	42.7456	23.8333	27.7068	34.8869	-0.58214
Extl1	0.910032	0.869459	1.77533	2.25219	2.43302	1.27523	upregulated	6.1673e-07						Micall1	13.1401	12.2203	5.96078	5.38682	10.3448	-0.66659	downregulated	0.0222769		Prkcdbp	5.46585	5.85902	3.754	3.24802	4.75581	-0.530835	12.6089	12.9157	7.04592	6.78264	11.178	-0.614544
Abca7	3.32944	3.01787	7.09412	5.18621	10.6903	1.27061	upregulated	3.2646e-05						Slco4a1	6.24353	6.13594	3.4869	3.76265	3.19743	-0.664775	downregulated	0.00068311		Prom2	1.40796	1.20656	1.17354	0.325316	1.06746	-0.61181	1.75123	1.66558	1.28654	0.573739	0.878406	-0.904129
Rgs14	0.791907	0.921501	2.12958	2.31137	1.74918	1.26814	upregulated	0.00885722						Sos2	11.1136	10.9201	6.81011	5.64865	6.22965	-0.663325	downregulated	0.000868389		Prph	24.9117	26.298	13.4337	9.5216	22.2331	-0.765427	54.3343	50.7993	19.0029	8.99684	35.9621	-1.3019
Bcl6	1.07726	0.920894	2.44373	2.83776	1.91777	1.26422	upregulated	0.00883402						Gpx8	27.821	26.7565	14.6547	15.9391	15.6469	-0.663172	downregulated	0.0194593		Prss23	4.27769	4.41834	5.06605	0.923528	1.95526	-0.715302	36.7558	36.1909	8.63057	15.029	43.3951	-0.706467
Kcnt2	1.03422	1.0337	1.45946	2.55559	3.40058	1.25743	upregulated	0.0186491						Reep1	6.08423	6.15581	3.66244	2.52137	4.29227	-0.660979	downregulated	0.00762637		Psd4	5.13138	4.84674	2.76313	1.10455	3.6744	-0.988768	4.91185	4.69202	1.71491	2.58208	2.58878	-1.06496
Zkscan7	2.34275	2.06294	3.61912	7.79392	4.35465	1.25457	upregulated	0.00825123						Tspan15	5.08892	5.59558	2.93101	3.44382	2.66219	-0.66044	downregulated	0.0141736		Psmb8	3.99661	4.31113	3.08703	0.79384	3.09223	-0.837618	19.4107	16.9942	10.2882	18.8054	7.47975	-0.578302
Adm2	3.01982	2.86228	5.14196	10.2904	5.48939	1.24564	upregulated	0.0165891						Pkia	8.65828	8.86897	4.878	3.98803	6.13745	-0.659503	downregulated	0.0132473		Psors1c2	7.85338	6.25816	9.06572	1.7464	2.95425	-0.62069	20.1163	19.6889	6.63996	12.295	15.5713	-0.791061
Cpt1b	2.4925	2.46671	2.77018	5.45586	9.37196	1.24227	upregulated	0.0187726						4930402H24Rik	6.76678	7.06653	3.20595	3.38763	5.27469	-0.658806	downregulated	0.0217198		Ptpn9	6.19201	6.07253	4.78439	4.11145	5.71882	-0.332039	17.0548	16.0175	10.3646	9.31831	11.4598	-0.671691
Ltk	0.495826	0.421649	0.882941	1.04858	1.31154	1.23665	upregulated	0.00728585						Tor2a	101.375	94.8791	42.7447	57.6457	66.8431	-0.658432	downregulated	0.00729855		Ptprcap	4.17076	4.83405	2.03012	1.63852	2.80638	-1.06077	1.8136	1.58448	1.20754	1.66723	1.19006	-0.326487
Foxg1	0.397946	0.578046	1.0978	1.08864	1.25044	1.2312	upregulated	0.0132423						Sirpa	7.18719	6.37583	3.993	4.4964	3.16799	-0.658279	downregulated	0.00984322		Pxdc1	3.90557	4.11962	3.7533	1.4526	3.2276	-0.513367	25.3475	25.5122	7.68119	7.27258	12.7941	-1.45911
Ildr1	4.99459	4.29294	9.47316	16.7574	6.39806	1.22781	upregulated	0.00618581						Lrp4	7.62348	7.61823	4.31589	5.01886	4.69808	-0.657859	downregulated	0.017503		Pxdn	24.932	23.4105	20.7105	11.4277	19.8649	-0.479657	65.095	60.1224	40.0671	30.7712	50.6046	-0.629119
Gstm7	2.48508	2.65923	5.96004	7.38463	4.69456	1.22513	upregulated	0.0117763						Myadm	209.86	204.38	95.4403	106.589	152.544	-0.657519	downregulated	0.00890075		Rab19	1.1365	0.992229	0.675644	0.410881	0.297879	-1.20569	2.58393	2.72455	1.56371	1.23972	2.01667	-0.724198
Alpk3	1.36272	0.9435	1.39674	3.9407	2.72625	1.22095	upregulated	0.012025						Tcaf1	15.3751	15.1475	7.39488	7.78438	10.9675	-0.657475	downregulated	0.00660962		Rasef	1.7621	1.82593	1.33927	0.831595	1.35491	-0.610214	7.6006	7.5824	3.49225	2.94077	5.40686	-0.943765
Cyp2u1	0.60606	0.431826	1.09209	1.29237	1.23885	1.2187	upregulated	0.0152632						Reep5	41.9169	42.2438	17.6013	26.1891	28.0346	-0.656731	downregulated	0.0141522		Rbms2	47.8398	42.6209	38.9073	28.5729	37.1024	-0.375683	47.5834	45.0435	28.9282	37.0218	31.2595	-0.515296
Tnfaip2	0.681076	0.706486	1.2736	1.36012	2.2022	1.21628	upregulated	0.0217288						Fam63b	1.73389	1.76827	0.887773	1.00763	1.09415	-0.656022	downregulated	0.0292619		Rhpn2	23.9368	24.4966	21.1607	11.1727	23.4285	-0.381685	31.0458	28.6639	20.0615	28.1207	20.4583	-0.383868
Gjb1	11.5028	10.4682	29.3181	20.7605	26.4474	1.21539	upregulated	9.73669e-07						Itgb5	66.972	65.0917	28.956	35.0366	49.4548	-0.653938	downregulated	0.00825086		Rn45s	765.472	1764.76	702.034	742.171	718.381	-0.811475	554.12	3454.88	615.263	2438.81	1277.4	-0.473347
Hrk	1.24721	1.14313	1.39299	3.97669	2.91361	1.20803	upregulated	0.0157084						Daam1	28.4317	29.0446	15.6401	13.4778	20.3638	-0.65152	downregulated	5.50917e-05		Rnf122	7.71977	6.91385	3.95972	4.28456	9.09455	-0.340243	8.12733	7.93863	6.44229	6.24974	4.84358	-0.458682
Trpm1	1.03486	0.899715	1.25265	1.85304	3.57856	1.20379	upregulated	0.0205457						B3galnt1	6.35727	6.2391	2.97906	3.68553	4.1358	-0.650911	downregulated	0.047911		Robo4	6.90422	6.22407	2.74992	3.18421	1.4937	-1.40663	2.46599	2.06885	1.676	1.42205	1.81245	-0.470144
Rhcg	0.417157	0.531412	1.26525	0.96035	1.04519	1.20085	upregulated	0.00743408						Shisa5	39.2434	37.3016	17.9769	22.7501	25.4898	-0.650904	downregulated	0.00298302		Rrad	5.66356	4.80135	2.50598	0.892075	3.08817	-1.27507	6.79491	7.32264	5.38472	4.16354	4.15308	-0.628135
Aldh1l1	1.50135	1.23157	3.75474	2.95281	2.69731	1.198	upregulated	1.91014e-06						Pnmal2	2.16497	2.04447	1.28195	1.16025	1.15632	-0.649036	downregulated	0.0362444		Rtn4rl1	0.928576	1.25011	0.700728	0.758614	0.926815	-0.453732	2.19648	1.77745	1.72095	1.2332	1.65028	-0.372506
D630039A03Rik	0.543568	0.689861	0.986859	1.26374	1.98976	1.19655	upregulated	0.0152632						Furin	40.1099	37.8431	15.887	21.0777	30.3726	-0.648438	downregulated	0.0414137		S100a4	6.14763	6.01679	2.65685	4.71615	1.44362	-1.04933	5.909	5.04399	1.3731	2.17397	3.17712	-1.28885
Gem	0.50023	0.416918	0.83591	0.828936	1.47775	1.19177	upregulated	0.0284624						Plcxd2	2.17449	2.33241	1.34458	1.02409	1.51853	-0.647317	downregulated	0.0113254		Samd9l	1.24795	1.24521	0.656789	0.501837	0.556832	-1.12434	1.43963	1.46462	0.607346	0.54455	1.81141	-0.555921
Cfap43	1.53512	1.47394	3.25364	4.16218	2.74571	1.17077	upregulated	8.4204e-05						Hivep1	6.96645	6.39856	3.84272	2.98362	4.70834	-0.647079	downregulated	0.00312614		Scn2b	1.83313	1.55042	0.993012	0.760166	1.12179	-0.819954	1.03245	0.84617	0.936979	0.99024	0.288057	-0.347149
Gna15	3.62018	4.31457	8.62678	11.627	6.53091	1.17019	upregulated	0.00116027						Igf1r	20.1098	19.3292	8.56572	11.4971	13.9113	-0.645905	downregulated	0.0213129		Sel1l3	0.962678	1.0311	0.897784	0.207427	1.20671	-0.371375	6.14375	6.20412	2.75742	2.44425	2.67631	-1.23333
Frmd5	4.96017	4.67641	10.5742	10.3583	11.5763	1.16927	upregulated	5.7239e-16						Stap2	16.6794	16.176	8.61365	11.1544	8.41065	-0.645697	downregulated	0.0328457		Sema6c	9.07765	8.59071	5.03676	4.50216	9.65091	-0.465789	10.3467	9.80316	4.62865	8.29827	5.61349	-0.705059
Proca1	0.78545	0.750431	1.77671	1.78549	1.60898	1.16646	upregulated	0.0434093						Epm2aip1	11.2791	11.3758	6.06315	5.92092	7.55841	-0.644172	downregulated	0.00892937		Serpinb9b	11.2146	11.9495	8.27745	5.08649	3.82703	-1.0152	25.545	24.0609	6.86313	13.5456	32.2779	-0.498037
Otub2	8.12156	8.43185	14.4275	24.4594	16.6977	1.16259	upregulated	6.92224e-05						Snx24	12.6375	12.4461	6.20368	6.30188	9.208	-0.643807	downregulated	0.00608079		Serpine1	10.7643	10.1067	9.1372	2.75478	3.08662	-1.06356	40.7008	41.468	2.41291	5.14816	25.3934	-1.90308
Aldh6a1	7.6204	8.2052	17.7662	18.5011	16.8696	1.16249	upregulated	2.00825e-16						Tspan13	45.4482	42.2442	23.6393	27.186	24.4615	-0.64175	downregulated	0.000560766		Serpinh1	95.6855	97.1888	59.4172	74.7893	90.6561	-0.36358	341.763	319.673	90.2834	151.593	211.867	-1.12869
C1rl	0.412491	0.453589	0.924342	1.2434	0.733548	1.15916	upregulated	0.0277849						Fam102b	9.24696	9.39414	5.59769	3.71453	6.87854	-0.641647	downregulated	0.0204125		Sertad4	5.95125	6.42342	5.12771	3.31441	5.10374	-0.454501	20.1488	20.2257	16.468	12.2379	13.0105	-0.537792
Matk	0.970385	1.11802	1.50658	2.51952	2.95862	1.15684	upregulated	0.0205834						Lgals3	74.584	70.4084	44.1411	30.3476	51.3662	-0.641253	downregulated	0.0179864		Sfrp1	40.7236	40.0187	14.8024	28.4891	50.2097	-0.373302	18.5668	18.4865	14.1479	16.1595	9.80487	-0.470521
Dpysl4	1.81208	1.757	2.99004	4.0935	4.84573	1.15592	upregulated	4.77623e-05						Kantr	2.43208	2.21801	1.36791	1.52589	1.08388	-0.639065	downregulated	0.0198673		Shisa6	1.0156	0.821482	0.880914	0.421789	0.704396	-0.457267	2.42936	2.40528	1.79503	0.754213	2.06762	-0.651458
Adamts8	0.420352	0.377271	0.908925	1.18923	0.555103	1.14902	upregulated	0.0261771						Steap1	23.284	23.0321	10.9541	11.4358	17.9124	-0.638438	downregulated	0.0175668		Slamf9	1.35001	1.53444	0.624224	1.20855	1.29741	-0.467011	1.83455	2.1228	0.761256	1.07378	2.14892	-0.575295
Cryzl1	30.3857	31.8986	46.7736	92.0802	68.1754	1.14793	upregulated	0.000248895						Fuca2	13.6768	13.569	7.69959	8.54785	7.18082	-0.638018	downregulated	0.00832557		Slc10a7	25.0718	24.219	16.5136	16.6566	24.752	-0.352164	15.7094	14.7895	12.7118	9.72899	13.8515	-0.334057
Aloxe3	0.804923	0.804805	1.78394	1.26166	2.30499	1.14792	upregulated	0.00998395						Klhl9	49.0814	49.227	33.3962	25.1944	26.2296	-0.637001	downregulated	0.000183615		Slc16a13	9.1837	9.62744	8.7781	6.03515	6.91618	-0.376899	17.667	16.7521	10.76	11.7207	11.8367	-0.589232
Srgap1	1.5431	1.51329	2.87593	3.5704	3.66681	1.14137	upregulated	1.69437e-08						Rab6b	5.08289	4.98492	3.18945	2.67366	2.85131	-0.632872	downregulated	0.00241015		Slc16a3	82.6277	74.567	37.6742	12.6992	61.6513	-1.0737	154.959	147.091	88.7502	79.0141	104.555	-0.734451
Otud7a	0.475969	0.461153	0.75124	1.03754	1.31124	1.14101	upregulated	0.0199291						Elovl1	44.8119	43.6097	18.4787	25.2916	33.3524	-0.631902	downregulated	0.025071		Slc35e1	25.087	25.5997	18.5808	16.9127	24.4431	-0.343132	25.2078	24.9987	16.0605	16.7039	22.108	-0.456756
9330102E08Rik	1.01875	0.893178	1.94578	2.08235	2.2775	1.13665	upregulated	1.589e-05						Acox3	8.78247	8.67752	4.33002	4.73092	6.1624	-0.630148	downregulated	0.0252492		Slc35f2	31.7507	30.1408	19.1615	11.7181	22.4852	-0.798815	25.0007	22.8786	21.3124	14.8105	20.0833	-0.353635
Fam183b	15.4059	15.9262	35.6498	41.0505	26.605	1.13624	upregulated	0.00193159						Kcnip3	3.65326	4.33038	2.47299	2.20365	2.32386	-0.629925	downregulated	0.00406554		Slc44a2	30.2901	30.3382	30.5092	17.7003	24.1065	-0.330639	46.0815	45.9974	25.0917	30.5593	35.2933	-0.60285
Hoxa1	1.48208	1.67346	2.66394	3.57477	4.15498	1.13479	upregulated	0.00662335						Scd2	398.462	396.075	200.058	275.53	210.973	-0.629273	downregulated	0.00130084		Slc5a1	2.06657	2.01359	1.59806	1.17497	1.12729	-0.649996	2.23611	2.49454	1.28667	1.25005	2.63157	-0.457314
Parm1	1.39423	1.18776	3.82812	2.26225	2.41386	1.13473	upregulated	0.0138977						Tuft1	19.9313	18.4414	7.72304	11.8124	14.1518	-0.627332	downregulated	0.0350686		Slfn9	2.62429	2.3131	0.738602	0.310387	2.47786	-1.07033	1.14165	1.05462	0.461405	0.929753	1.00428	-0.459728
Cep112	0.671919	0.629252	1.19792	1.50127	1.58442	1.13405	upregulated	0.000357511						Mex3b	10.6951	10.3362	6.59866	5.66271	6.01877	-0.627103	downregulated	0.0175668		Snord8	162.29	341.121	93.2641	97.2291	394.738	-0.367693	98.3939	145.583	0	42.7819	147.375	-0.944517
Wipi1	4.01198	3.62591	7.32181	7.78193	9.67044	1.11263	upregulated	5.60767e-08						Ryr2	1.13261	1.09168	0.505103	0.659499	0.781134	-0.623939	downregulated	0.0171664		Snx24	8.92394	9.55916	5.41537	5.85371	5.59806	-0.716954	12.6375	12.4461	6.20368	6.30188	9.208	-0.793111
Ddit3	26.7064	25.0701	39.4608	55.9861	72.149	1.10966	upregulated	0.000115577						Slc22a23	8.06774	7.33753	3.55485	4.36165	5.58728	-0.622055	downregulated	0.00485933		Sox11	30.5713	28.4198	22.9592	21.3068	21.2451	-0.43372	25.5827	25.7804	23.4892	15.4786	20.9808	-0.361969
Msh5	0.609304	0.516896	1.2075	0.981702	1.45287	1.10833	upregulated	0.0141866						Src	43.6442	41.1089	19.1778	22.1955	33.1857	-0.620843	downregulated	0.0274608		Sparc	134.299	118.364	125.798	75.8955	92.9099	-0.363403	352.035	338.467	158.313	182.843	317.741	-0.652555
Unc13d	1.11966	0.875748	1.8781	1.90001	2.66338	1.10575	upregulated	0.00144556						Tmem123	49.3204	50.0947	31.9587	29.5323	25.0705	-0.619881	downregulated	0.00338747		Spata31d1b	3.41056	3.42219	1.47177	1.56107	3.39135	-0.673914	1.89086	1.87314	1.20475	1.27733	0.931893	-0.725777
Elovl7	1.03426	1.18339	1.3581	2.31529	3.47421	1.10346	upregulated	0.0224576						Chst14	8.0218	8.24237	3.62886	4.55874	6.13052	-0.618912	downregulated	0.0390402		Speg	12.3726	10.1259	8.69243	5.2078	12.7184	-0.342355	23.6127	21.371	16.214	20.3869	16.702	-0.340151
Cntd1	0.912296	1.30466	1.55048	2.44222	3.14713	1.10235	upregulated	0.017091						Zfp362	6.92231	6.16972	3.20075	3.7193	4.57934	-0.618157	downregulated	0.00482445		Spred3	8.04739	7.69403	5.24343	3.86492	6.7945	-0.570243	11.811	12.2349	10.2831	7.45478	10.6358	-0.3462
Nags	0.903426	0.764816	1.86203	1.18755	2.30635	1.09785	upregulated	0.0047695						Afap1	12.852	11.9293	6.06268	7.29228	8.39926	-0.616673	downregulated	0.00354757		Sptan1	160.514	151.413	128.402	92.7425	135.551	-0.391478	226.574	220.841	116.752	114.055	181.018	-0.704545
Fabp3	34.7902	39.5107	60.4533	93.3752	84.5894	1.09708	upregulated	1.81527e-05						Pard6b	54.4544	52.1912	28.1893	32.6621	32.6539	-0.614497	downregulated	6.75317e-07		Ssbp2	3.48649	3.22294	2.26237	2.89353	2.60171	-0.37554	5.0897	4.86393	4.83958	2.5059	3.37331	-0.478115
Fam63b	0.842029	0.891818	1.46972	1.51838	2.57131	1.09599	upregulated	0.000639929						Arhgef5	21.2789	20.1867	10.8045	11.4111	14.3155	-0.613239	downregulated	0.0379414		St3gal2	11.8195	10.8672	6.2925	4.78719	11.74	-0.57653	13.6495	13.3949	7.09536	8.592	11.0895	-0.599306
Copz2	2.26879	2.68786	4.20119	3.92671	7.75637	1.0952	upregulated	0.00452568						Oplah	3.40554	3.04294	1.94056	2.16035	1.5157	-0.613052	downregulated	0.0397153		St6galnac2	5.64024	5.79978	5.5281	2.48183	5.3044	-0.366072	10.4326	9.68328	6.17497	7.10346	5.33532	-0.696929
Hid1	1.89348	1.93976	3.88917	3.98981	4.39247	1.09371	upregulated	1.04803e-05						Fam107b	46.9726	47.0099	25.7248	22.0174	35.4306	-0.612698	downregulated	0.0164413		Stox2	6.62287	5.70749	2.40144	2.79371	5.08781	-0.846922	3.93374	3.56801	3.26026	2.03852	2.9748	-0.443678
Sema4f	0.918032	0.859727	2.24235	1.36517	2.08012	1.09281	upregulated	0.00556892						Mtmr11	6.72761	5.85979	4.03178	3.80825	3.16876	-0.611237	downregulated	0.0204125		T	6.34783	5.81544	4.0457	2.64198	3.11442	-0.896331	82.3314	80.147	22.2588	120.874	17.6526	-0.600074
Mapt	9.14343	8.03781	15.3337	25.2813	13.7302	1.07636	upregulated	0.000741471						Hif3a	6.49837	5.99002	3.4515	2.85374	4.76859	-0.610965	downregulated	0.0280859		Tbc1d9	10.7375	10.2243	7.04342	5.12084	12.7819	-0.333907	8.40638	8.07687	6.65199	4.06697	3.43402	-0.804857
Selo	2.59981	3.0549	4.86423	7.46721	5.53384	1.07467	upregulated	0.00116027						Slc44a1	52.1424	50.7409	25.3693	27.7136	36.9735	-0.61073	downregulated	0.000108055		Tceal8	70.1029	68.5619	57.5541	52.3293	56.2762	-0.323994	124.319	125.988	86.9954	95.4591	103.53	-0.392724
Vldlr	1.62409	1.73362	1.91512	4.47293	4.21471	1.07393	upregulated	0.0198393						Bach2	3.67832	3.50627	1.91263	1.68607	2.78059	-0.609329	downregulated	0.0159485		Tenm3	10.9441	9.4224	6.42255	5.14201	12.5466	-0.34146	15.7311	15.1643	8.12848	9.91763	13.5133	-0.554284
Itga2b	0.965767	0.832376	2.13462	1.76007	1.76589	1.06948	upregulated	0.00462953						Dusp22	15.9409	16.5844	10.7389	10.7535	12.2548	-0.609103	downregulated	7.34729e-05		Tex101	0.902304	1.10838	0.814838	0.283159	0.914448	-0.5837	1.28948	0.616699	0.539619	0.57766	1.09251	-0.371737
Fgfr4	2.05605	1.77291	3.81059	4.15786	4.0847	1.06942	upregulated	1.0156e-05						Asah1	143.22	140.027	77.5455	85.1639	86.902	-0.607574	downregulated	0.0491233		Thbs1	13.0983	11.4528	11.4178	3.49157	6.43975	-0.786574	159.21	153.826	24.9637	47.066	167.001	-0.974095
Spag6	2.0475	1.82703	4.25519	5.39079	2.5351	1.06759	upregulated	0.0293793						Ubash3a	1.18007	1.04524	0.488479	0.732996	0.745485	-0.607539	downregulated	0.0484199		Tigd5	1.50034	1.56954	1.32788	1.1141	0.928681	-0.450113	1.93585	1.76754	1.22363	1.23284	1.55217	-0.470696
Glrb	0.896735	0.887241	1.17726	2.13948	2.28855	1.06673	upregulated	0.0341445						Prr13	53.4305	50.2057	28.7455	32.6346	29.4015	-0.606004	downregulated	0.0029722		Tmem123	28.5826	29.9695	20.7146	20.4418	28.5272	-0.333864	49.3204	50.0947	31.9587	29.5323	25.0705	-0.784702
Ppp6r2	2.79399	2.86108	4.6807	6.11553	6.92672	1.06304	upregulated	8.43892e-06						Tln1	97.9202	93.9101	46.6248	47.4437	76.6157	-0.605866	downregulated	0.00653718		Tmem164	9.04346	7.89437	5.16181	5.39547	6.75341	-0.553548	9.91517	10.1	5.91456	6.06768	6.39759	-0.707933
Nudt18	1.64115	1.66301	3.28666	3.74296	3.28867	1.05789	upregulated	3.54629e-06						Atp6ap1	96.0271	92.3834	45.8694	49.1021	72.8939	-0.601977	downregulated	0.0151359		Tmem229b	1.87507	1.70005	1.14783	1.4307	1.6844	-0.331109	2.4505	1.81595	1.65077	1.28378	1.55039	-0.51291
Efcab10	3.83009	3.61469	7.78424	8.67482	6.72185	1.05367	upregulated	0.00880355						Dip2a	8.70018	8.21053	4.69672	4.83963	5.45517	-0.601182	downregulated	0.0109381		Tmem54	30.7574	26.0872	27.1074	9.64364	16.1318	-0.689186	41.626	39.3296	32.5282	23.3529	32.5853	-0.456964
Ly6g6e	7.81767	6.81868	13.3115	13.221	18.9626	1.05119	upregulated	9.41334e-06						Atp7a	7.03849	6.72992	4.17106	3.39952	4.67697	-0.600204	downregulated	0.00148632		Tmem59l	10.7259	11.7906	8.0753	5.90661	12.4552	-0.353381	10.8984	10.7501	5.07016	2.84543	8.36125	-0.996409
Trpv4	1.3151	1.09768	2.51227	1.70997	3.26608	1.04898	upregulated	0.021846						Map4k5	57.6132	58.2109	31.6463	27.6129	44.1583	-0.599898	downregulated	0.00304632		Tmem63a	14.0011	12.8201	7.95241	3.88661	15.7354	-0.545006	20.3929	20.6641	13.0174	23.1202	11.7169	-0.363936
Rnase4	1.97102	2.22533	3.63655	3.58604	5.76589	1.04506	upregulated	0.0189558						Amotl1	27.7786	27.009	14.8744	11.3992	22.8225	-0.599609	downregulated	0.0369793		Tmppe	14.6895	11.7938	11.9375	7.25478	11.9936	-0.349152	11.2004	11.1686	6.15743	7.91439	8.98714	-0.541136
Oas1a	3.01161	2.14561	4.50083	5.98835	5.40706	1.03906	upregulated	0.000747986						Rreb1	13.8424	13.1459	6.72776	9.06026	8.17701	-0.598553	downregulated	0.00439571		Tnik	1.41187	1.33869	0.861081	0.765588	0.851979	-0.735134	2.20823	2.06487	1.08682	1.26459	1.63703	-0.684421
Fmn1	1.05433	0.958021	1.87703	2.51181	1.80415	1.03679	upregulated	6.00127e-05						Anxa4	24.3446	25.3757	15.0835	14.9568	13.9749	-0.598502	downregulated	0.000130168		Tns1	3.80501	3.18416	2.11083	2.02991	1.6569	-0.854618	2.83252	2.62251	1.74164	1.64211	2.85561	-0.391152
Mbnl2	10.0629	9.95955	19.4357	24.2954	17.8535	1.03599	upregulated	1.04685e-06						Myo1c	84.4007	80.2825	39.8014	40.3194	67.302	-0.597144	downregulated	0.0152826		Treml2	3.28552	3.18265	1.28206	1.55425	2.13762	-0.963934	1.89053	1.76626	0.54391	0.882149	0.644603	-1.40545
Fat2	1.10913	0.854487	2.31271	1.50268	2.21702	1.03426	upregulated	6.09889e-05						Lipa	10.3361	10.2788	4.82889	6.48154	7.03597	-0.597043	downregulated	0.0251941		Trib2	3.5471	3.4986	2.52842	2.29209	2.33748	-0.562151	6.50301	6.74957	3.85388	3.47948	7.70124	-0.402949
Serinc2	2.458	2.29844	5.87314	3.25071	5.4857	1.034	upregulated	0.0120146						Stx7	33.314	34.8239	18.3974	22.6742	19.2535	-0.596982	downregulated	0.00553342		Trim12a	3.89146	4.69888	2.33149	2.71171	3.39002	-0.611594	4.31709	3.73843	3.33617	4.84546	0.0250627	-0.558139
Pycr1	10.251	9.9865	15.2525	24.3502	22.338	1.02889	upregulated	4.9032e-05						Scrn1	15.7587	16.0846	8.52817	7.2183	12.8115	-0.596977	downregulated	0.0198378		Trim21	3.75868	3.98796	3.52367	2.50385	3.16529	-0.338027	7.83945	8.34094	5.16533	6.24545	5.3326	-0.535618
Sec31b	1.29729	1.1385	1.55738	2.94239	2.94479	1.02683	upregulated	0.0190939						Zfp945	5.92516	5.95898	3.95867	3.17085	3.40365	-0.59677	downregulated	0.000798964		Tsc22d4	35.8356	31.3181	27.879	17.7633	30.4636	-0.404421	48.7866	47.0936	27.8653	37.5525	38.9398	-0.462732
Kdelr3	9.60244	9.86543	11.1717	17.5151	30.8078	1.0267	upregulated	0.0266716						Plekhh2	3.90025	3.62748	2.05911	1.92394	2.74299	-0.596084	downregulated	0.00847611		Tshz3	1.66033	1.14735	0.989006	1.19002	1.12947	-0.348165	1.15832	1.21737	0.910489	0.491646	1.12908	-0.493479
Fry	0.976146	0.815801	2.14779	1.87282	1.43247	1.02058	upregulated	0.00030098						Nr6a1	69.1696	65.7743	37.681	34.7805	47.187	-0.595688	downregulated	0.0257739		Tspan1	1.45965	1.57185	1.14924	0.395248	0.852476	-0.923786	1.89367	1.73845	0.631123	0.929351	1.0297	-1.07273
Gpa33	26.1173	24.5431	59.9678	47.2795	46.9165	1.02057	upregulated	2.4742e-08						Trpv2	4.34136	4.42335	2.33351	2.50931	2.97223	-0.595632	downregulated	0.0230407		Tssk6	8.27723	7.51374	5.00266	4.80474	7.49236	-0.45331	4.87711	4.44704	3.32386	2.83515	4.76944	-0.355918
Cox6b2	73.9203	65.4079	118.122	190.543	114.463	1.01764	upregulated	0.00119577						Stat5b	7.95664	7.49575	4.33223	4.84643	4.53602	-0.594829	downregulated	0.0411545		Ttc39c	1.73301	2.40226	1.04581	0.970242	1.64466	-0.76082	2.03459	1.76728	1.2974	1.39958	1.39484	-0.478929
Xist	0.479115	0.422877	0.989614	0.692509	1.05691	1.01752	upregulated	0.000171867						Dusp6	128.412	124.738	83.3069	67.4468	74.4895	-0.594259	downregulated	0.00267951		Ttpa	8.1098	9.22758	4.03794	4.5081	8.42093	-0.616119	4.24067	4.29758	3.41948	3.25325	3.16717	-0.380259
Nmnat3	0.871426	0.715161	1.64789	1.28288	1.87954	1.01524	upregulated	0.0421577						Zfp322a	23.3591	24.2057	14.1788	14.728	13.255	-0.59354	downregulated	0.0295126		Uba1y	0.757158	1.03816	0.492695	0.207764	0.948935	-0.707266	2.88221	2.70475	0.514169	1.08179	2.20443	-1.14088
Gnmt	4.34084	4.90596	7.2505	8.58947	12.1785	1.01439	upregulated	0.00340716						B4galt4	7.43711	6.80591	3.95625	4.08369	4.6226	-0.591767	downregulated	0.0120413		Unc5b	34.3849	29.6709	24.4816	6.78365	25.0529	-0.770692	70.633	68.1338	36.7206	46.6219	64.0094	-0.498359
H2-Bl	1.50568	1.46035	2.70946	2.27794	3.99984	1.01438	upregulated	0.0434375						Adcy9	2.191	1.87489	1.17474	1.08107	1.35372	-0.591037	downregulated	0.00741696		Usp25	15.4025	15.9743	10.1479	11.7548	15.6676	-0.325068	19.9892	20.0197	16.3031	13.0149	16.0748	-0.40282
Usp11	19.5704	18.2884	26.3783	52.5382	35.6087	1.012	upregulated	0.00182996						Rab15	47.0888	43.7331	28.7051	27.2465	24.8391	-0.59016	downregulated	0.00485933		Vgf	4.01746	3.98051	4.92567	1.17002	3.09134	-0.384998	16.1254	17.0879	6.2047	2.99086	18.2272	-0.86135
Ttc25	0.877319	1.03778	2.18477	1.81877	1.78672	1.01125	upregulated	0.0045524						Samd8	11.2806	12.0252	6.37045	6.32949	8.21596	-0.588147	downregulated	0.000569756		Vwa1	1.30905	1.42834	1.31079	0.571855	1.03269	-0.494102	3.55116	3.3138	2.52986	2.27441	3.39962	-0.327906
Snap91	0.899883	0.904424	1.89491	1.73582	1.79541	1.00352	upregulated	0.00446941						Stk39	9.02756	8.776	6.13013	4.77644	4.98504	-0.587629	downregulated	0.0276503		Wisp1	1.13701	0.956484	1.03696	0.194497	0.426955	-0.921073	7.07208	7.40931	1.72452	3.58246	9.44765	-0.557995
Foxn4	2.15548	1.92361	3.59211	2.90913	5.76134	1.00298	upregulated	0.0120146						Zdhhc9	18.1578	16.8228	8.2097	10.6436	12.5296	-0.586433	downregulated	0.0131454		Wnt3	1.66538	2.09284	1.90406	0.531831	0.950338	-0.735332	21.2854	20.9399	6.19261	16.7796	20.6754	-0.537168
Nkx3-1	1.47419	1.48671	3.37303	3.2934	2.23349	1.00279	upregulated	0.0328246						Rhob	107.382	106.018	53.5833	54.556	84.1916	-0.58633	downregulated	0.0195731		Wnt5b	2.13815	2.23643	1.14412	1.12119	1.22356	-0.911347	10.3556	10.0272	3.51258	8.1621	4.58329	-0.911168
Scrn1	6.1575	6.24153	12.3677	11.2835	13.5232	0.99912	upregulated	8.11814e-08						Wdr75	145.252	146.449	155.886	247.473	183.704	0.589451	upregulated	4.00127e-26		Wnt8a	6.45446	6.18258	6.05458	3.58785	2.07367	-0.694129	39.309	34.571	16.0825	23.7682	12.9663	-1.06914
Got1l1	13.1272	16.7892	27.6028	28.89	32.9615	0.995252	upregulated	5.57628e-08						Taf1a	21.2797	21.9145	21.0493	34.3781	31.3941	0.590252	upregulated	0.015673		Zbtb34	18.5628	15.5896	11.1469	9.36557	11.3872	-0.683408	15.4961	15.5512	10.4736	9.20409	9.84203	-0.657751
P2rx4	2.44349	2.34622	5.24241	3.53779	5.5347	0.994545	upregulated	0.00604792						Smox	14.9902	13.7834	15.2709	17.5065	25.1702	0.59078	upregulated	0.0453692		Zcchc18	3.79858	3.34121	2.52044	1.49546	2.99676	-0.610882	5.36248	5.02091	5.48179	3.38678	3.43148	-0.340576
Ncam1	1.75444	1.30414	2.58916	2.94006	3.59902	0.992512	upregulated	9.44802e-06						Pfdn2	392.923	391.282	390.436	584.045	600.594	0.591775	upregulated	0.0463684		Zdhhc15	4.57948	5.00036	2.57735	3.36069	4.94135	-0.401438	6.97236	6.68681	4.59686	3.8017	4.87602	-0.626166
Adap2	1.28748	0.870055	1.81963	2.39867	2.21181	0.990497	upregulated	0.0227501						Ggnbp1	7.23384	7.24104	7.82823	8.95879	11.6497	0.59284	upregulated	0.046781		Zfhx3	6.02434	4.13455	2.91335	1.98948	4.99845	-0.622018	4.3986	4.05956	2.2603	1.56189	3.72319	-0.749713
Sox21	1.5545	1.52428	2.32594	4.27469	2.56219	0.98847	upregulated	0.0414193						Dgat2	5.87313	5.45809	7.25396	8.50444	7.16147	0.593143	upregulated	0.0290401		Zfp467	3.14906	3.0413	0.740161	0.535318	0.850981	-2.12653	5.90817	4.34645	3.97654	2.40229	2.34331	-0.818482
Atp4a	0.609997	0.608142	1.32092	1.15197	1.14906	0.987125	upregulated	0.0284624						Wdr12	44.6015	42.4164	47.0122	69.8814	59.3442	0.595276	upregulated	0.0400024		Zfp827	4.42861	3.92694	1.1804	2.86728	4.02156	-0.635264	3.40086	3.12537	2.02886	1.55451	2.06168	-0.794226
E330020D12Rik	0.741077	0.787591	1.23617	1.66286	1.64556	0.986913	upregulated	0.0456743						Ddx18	58.0924	58.0531	63.8941	94.3954	76.4028	0.595467	upregulated	0.0145815		Zfp866	21.0495	18.1198	11.6839	10.7658	20.9629	-0.436572	13.9031	12.7281	8.51337	8.13252	6.15428	-0.809035
Mok	15.288	16.2059	31.8174	35.7655	25.4954	0.97841	upregulated	4.41777e-05						Zcwpw1	10.6494	9.92503	19.2104	11.1055	11.829	0.595552	upregulated	0.011016		Zfp930	34.4712	38.5318	20.8797	22.8841	36.497	-0.448223	26.7348	27.4704	19.6573	16.4958	20.599	-0.51872
Klf4	40.893	38.4159	69.6509	100.99	63.6068	0.977518	upregulated	0.000192265						Smyd2	91.6896	88.9252	97.3209	120.29	147.636	0.601366	upregulated	0.0403334		Zfp946	4.78977	4.93003	3.86286	2.86959	4.85425	-0.331491	8.28487	8.71376	5.69742	3.95773	4.71511	-0.827295
Fam114a1	1.41618	1.35304	2.13369	2.2085	3.82193	0.974855	upregulated	0.00787328						Eef1b2	1160.62	1111.07	1199.15	1570.26	1830.89	0.603609	upregulated	0.0266707		Zmiz1	16.9639	13.7759	13.0423	8.20449	10.0731	-0.557991	18.8913	18.0283	12.8781	10.2842	17.7	-0.438579
9030617O03Rik	0.750737	0.751752	1.38971	1.89568	1.12663	0.969122	upregulated	0.0188801						Nek2	71.1174	68.6118	72.3606	100.964	110.253	0.606752	upregulated	0.0110534
F5	0.536415	0.477995	1.164	0.698579	1.11595	0.968997	upregulated	0.0271668						Sall1	33.289	31.9514	55.8974	42.6601	35.8878	0.608172	upregulated	0.0110534		For each downregulated DEG in the BC cross the diploid TPM expression values are shown for wt and Kdm6aΔY clones derived from the BC and CB crosses based on uniquely mapped reads, together with the log2 fold change. Only genes with ≥1TPM in at least one clone are included. Genes with <1.25-fold change are excluded. .
Gbas	18.0695	19.3916	33.1329	42.6064	33.7253	0.962037	upregulated	2.95075e-06						Mrpl30	134.094	137.469	135.266	209.38	207.265	0.608616	upregulated	0.00628152
Hspa2	5.70159	5.35967	10.3118	12.1749	9.73193	0.957417	upregulated	8.64303e-05						Kcnh3	4.26026	3.87384	4.76256	6.56801	5.2718	0.60934	upregulated	0.0366079
Spp1	260.359	267.93	344.834	557.646	634.946	0.956155	upregulated	0.000727715						Rrp15	181.055	182.749	203.378	272.869	266.304	0.611428	upregulated	0.043242
1110051M20Rik	4.2853	4.90602	8.04373	10.2177	8.48626	0.956108	upregulated	0.000286984						Lyplal1	15.3809	13.9332	15.8889	22.4452	21.4802	0.612884	upregulated	0.0028727
Pip5kl1	2.96531	2.50368	5.89498	4.30363	5.71343	0.95581	upregulated	0.0388771						Evc	5.56529	5.1877	7.10932	7.61878	7.34694	0.614868	upregulated	0.0221997
Ccdc28a	15.6628	15.0515	37.4826	34.6887	17.1195	0.954639	upregulated	0.0446268						Mrpl15	104.368	103.605	117.425	164.558	151.77	0.616061	upregulated	0.00612606
Cln6	13.271	12.5917	28.791	21.2224	25.1637	0.954458	upregulated	1.50957e-06						Kcnk5	21.7217	20.3931	29.1048	25.3561	32.3321	0.621111	upregulated	0.00326788
Mfsd7c	0.858241	0.910369	1.62462	1.41703	2.09572	0.953452	upregulated	0.00124232						Enah	64.4347	63.7054	75.4034	98.8056	89.9168	0.624379	upregulated	0.00929051
Hebp1	8.87227	7.03544	14.0079	17.1054	15.0812	0.953032	upregulated	5.51561e-06						Angel2	25.1401	25.6269	25.9529	41.7379	36.2224	0.624649	upregulated	0.000319074
Prss16	1.6715	1.85421	2.97628	3.65166	3.60401	0.952133	upregulated	0.0244944						Ccdc181	10.3199	10.0443	10.6177	15.9383	15.343	0.625802	upregulated	0.0211152
Ism2	0.752642	0.602235	1.19846	1.47486	1.24904	0.948598	upregulated	0.00200158						Mettl13	26.8069	24.99	32.0215	39.4129	35.5793	0.626063	upregulated	0.0447518
Brinp2	1.0027	0.845604	1.73297	1.68359	1.92452	0.945967	upregulated	0.0194509						Rnf165	3.04804	2.94681	5.22621	3.96629	3.33552	0.627902	upregulated	0.00012595
Hist3h2a	8.7265	7.01736	15.6716	17.8627	11.9393	0.945277	upregulated	0.0393591						Usf1	101.817	98.1131	110.72	148.604	153.737	0.62792	upregulated	0.00884095
Coq2	20.6049	23.5238	38.8456	57.1765	31.2132	0.942747	upregulated	0.00940042						Ints7	28.5037	27.7391	31.3863	48.8962	36.3567	0.63084	upregulated	0.0237817
Apobec1	2.76823	2.88082	6.07596	5.87801	4.30765	0.940428	upregulated	0.014979						Hsf2bp	18.92	18.54	26.0298	23.6582	28.3008	0.635101	upregulated	0.0084849
Lrrc75a	1.35073	1.3961	1.88178	2.83232	3.18583	0.93911	upregulated	0.0326565						Ddx43	3.18817	3.01445	4.20622	4.63377	4.09403	0.636669	upregulated	0.00486289
Tcaf2	1.9766	1.94508	4.46212	3.53861	3.2477	0.935217	upregulated	0.00728585						1110038B12Rik	248.871	237.178	289.86	372.851	357.061	0.636747	upregulated	0.00829677
Vmac	7.04801	8.30002	10.7944	20.2448	12.924	0.93328	upregulated	0.00954349						Mcm6	314.61	308.647	320.585	490.548	481.208	0.637341	upregulated	0.0143195
Ahi1	5.42948	5.42526	8.70471	12.1043	10.253	0.931864	upregulated	4.43376e-05						Ncl	813.657	814.519	899.493	1390.05	1097.92	0.637981	upregulated	0.00795836
BC064078	1.02915	0.902792	1.66386	1.83972	2.02077	0.93079	upregulated	0.00762795						Xrcc5	112.635	113.38	117.503	190.01	161.986	0.638164	upregulated	0.0333845
Mak	0.611653	0.599693	1.19855	1.08553	1.16558	0.924881	upregulated	0.0137739						Star	2.61889	2.40302	4.44819	3.38681	2.73893	0.63827	upregulated	0.0179864
Clcn1	0.914905	0.736754	1.34573	1.44209	1.90742	0.922321	upregulated	0.0358401						Engase	5.72253	5.43398	7.1716	8.25754	7.9095	0.64369	upregulated	0.0338679
H2-Eb1	1.38822	1.01258	2.43052	2.48911	1.891	0.919311	upregulated	0.00282881						1700001L05Rik	2.93173	2.51488	3.25778	3.40175	4.68719	0.643859	upregulated	0.000643701
St6galnac3	1.00822	1.06527	1.28946	1.99568	2.59055	0.917735	upregulated	0.0337018						Impact	108.542	106.692	134.53	178.457	138.423	0.645961	upregulated	0.0141522
Pdk2	3.5869	3.05183	5.88509	6.93002	5.95827	0.914747	upregulated	0.000299723						Ribc1	4.53308	4.54677	5.36564	7.18764	6.44448	0.646346	upregulated	0.000108055
Ccdc39	0.647592	0.868483	1.52292	1.35475	1.39915	0.911235	upregulated	0.0458641						Spp1	189.59	189.368	296.957	219.457	282.081	0.650459	upregulated	0.0439872
Pik3r5	1.10742	1.13828	2.06606	1.90759	2.34571	0.907651	upregulated	0.00170452						Klhl12	35.045	34.001	35.3474	56.1798	53.8417	0.659834	upregulated	0.0216076
Pck2	28.9877	29.7255	39.4053	80.4283	45.2821	0.906758	upregulated	0.019584						Dyrk3	61.5522	59.3678	69.4483	95.1251	90.6286	0.65999	upregulated	0.0107653
Mapre3	2.11918	2.18422	3.76423	4.14228	4.19126	0.90623	upregulated	0.000379962						Pecr	19.083	18.8234	18.1092	34.5768	27.2752	0.662875	upregulated	0.0212788
Nup62cl	48.9295	48.6733	102.97	109.573	61.1682	0.902698	upregulated	0.00821575						Pop1	68.197	66.1479	85.039	111.391	88.913	0.664626	upregulated	0.0366079
Klf15	4.21314	4.7045	5.64744	10.1779	9.1542	0.901051	upregulated	0.00735678						Sox2	211.825	212.874	270.583	313.443	319.601	0.66887	upregulated	3.87737e-05
Vegfa	23.2023	20.873	27.2986	51.3233	44.5454	0.897614	upregulated	0.0032515						Wnk4	1.12416	1.19161	1.40733	1.93329	1.59767	0.672724	upregulated	0.000146771
Mybpc2	1.03419	1.06737	1.60199	1.8677	2.40031	0.896937	upregulated	0.0195287						Dtl	35.2691	33.587	41.3904	58.9983	47.0152	0.678036	upregulated	0.0360868
Ccdc155	1.91718	1.89416	2.80658	3.8613	3.97429	0.89646	upregulated	0.013101						Krt17	16.2108	15.4147	19.0496	23.6698	24.951	0.680117	upregulated	0.000506943
Nmnat2	12.9327	11.0814	18.8732	29.985	18.162	0.895752	upregulated	0.00571873						Dapp1	5.62376	5.32085	8.52647	8.41016	6.67696	0.68029	upregulated	0.00168663
Spata6	3.66724	4.24185	6.23813	8.46604	7.32417	0.892815	upregulated	0.00049722						Tex21	10.8918	11.8045	17.0633	17.8574	14.2265	0.683301	upregulated	0.0108934
Dnm1	4.37141	3.51142	6.71483	5.39669	9.83678	0.892361	upregulated	0.00872748						Ifitm1	446.15	423.157	584.743	472.574	821.726	0.685099	upregulated	0.0193802
Cnpy1	6.07003	6.63364	9.87446	15.8931	9.59543	0.892032	upregulated	0.0285485						Snhg7	14.9826	14.2291	18.9172	23.886	20.3509	0.691173	upregulated	0.0175193
Tmem8b	1.02206	1.02669	1.45924	2.03154	2.21201	0.891961	upregulated	0.004882						Triml1	5.1938	5.40114	8.24167	6.35934	8.38537	0.69176	upregulated	0.0391385
Pink1	7.5893	8.33232	16.106	13.7232	14.4817	0.891712	upregulated	6.54461e-06						Gin1	7.48377	7.31081	9.32756	11.8291	10.8361	0.693017	upregulated	0.02457
Adgrb2	4.34471	4.286	8.26921	8.08018	7.66492	0.891381	upregulated	7.14698e-07						Ccdc40	4.48932	4.50343	6.33675	7.27717	5.9282	0.694955	upregulated	0.000665459
Abca5	0.608678	0.762465	1.25407	0.948125	1.60935	0.890034	upregulated	0.0152285						Slc23a1	14.456	14.0265	27.9741	16.3984	18.092	0.696045	upregulated	9.97166e-06
Acad11	12.1816	11.8309	21.213	28.2243	17.2937	0.889609	upregulated	0.00265583						Dtymk	375.153	375.582	447.647	605.151	607.721	0.698404	upregulated	0.0148009
Rhpn1	1.36431	1.59696	2.70393	3.10181	2.40372	0.886109	upregulated	0.013212						Armc9	15.8987	14.7644	17.2774	25.5897	23.3151	0.699312	upregulated	0.00448979
Pold4	5.6137	6.36007	10.7588	11.4517	10.9828	0.886052	upregulated	0.00297963						Arhgap26	1.92104	1.93729	2.29159	3.43483	2.67212	0.70266	upregulated	0.0125536
Dnah1	0.71461	0.620232	0.986266	1.38926	1.32455	0.885923	upregulated	0.0134491						Mrps9	65.5389	65.5358	80.1619	97.8912	106.888	0.702673	upregulated	0.023376
D430042O09Rik	2.81745	2.56996	4.49641	5.45183	4.95719	0.883212	upregulated	2.23778e-05						Mycn	203.323	198.835	360.398	283.013	240.979	0.70283	upregulated	0.00133956
Qpct	1.6013	1.52991	2.44665	2.72832	3.47754	0.881436	upregulated	0.0111545						Dlk1	6.8076	6.75583	10.6966	11.6898	7.34081	0.703486	upregulated	0.00909227
Hacl1	3.61049	3.95961	7.54025	6.63198	6.74042	0.881029	upregulated	1.81527e-05						Nhej1	15.2861	13.6981	15.9881	25.6715	21.3135	0.703863	upregulated	0.0228227
Gstm6	7.97068	7.92435	10.8208	16.5866	16.4369	0.878851	upregulated	0.0130552						Mt2	646.385	641.622	956.635	889.213	973.242	0.705777	upregulated	0.0302645
Htra1	9.8738	11.3226	21.5379	22.6439	14.1953	0.876621	upregulated	0.00937069						Mreg	44.1351	45.0187	52.5496	61.5413	80.2699	0.709511	upregulated	4.91511e-07
Nanog	146.456	166.281	227.773	354.167	276.997	0.87264	upregulated	0.000395181						Morc1	67.4687	65.5183	108.447	101.017	84.6032	0.715075	upregulated	0.0180383
Apoc1	76.1385	98.4472	125.783	231.363	121.851	0.871119	upregulated	0.0374602						Gadd45a	90.435	87.4566	106.293	140.847	143.148	0.716482	upregulated	0.0171909
Esrrb	211.018	192.741	282.257	469.946	355.439	0.870963	upregulated	0.00114789						Rsph1	16.7881	15.672	17.0401	23.8711	30.1312	0.719311	upregulated	0.000991237
Sord	12.8126	14.141	25.8167	21.319	26.5628	0.866195	upregulated	3.08174e-06						Rpl3	6.19267	5.96702	7.04246	9.4279	10.2219	0.719447	upregulated	0.0308047
Zfp580	12.8565	14.2179	18.4359	30.7416	24.6253	0.861784	upregulated	0.0410832						Gprc5b	7.6951	7.09018	8.45452	12.0621	12.0162	0.722349	upregulated	0.0323881
Catsperg1	0.727346	0.781783	1.13205	1.34229	1.63223	0.859255	upregulated	0.0373879						Dmrtb1	3.35343	3.3078	5.63635	5.17751	4.03915	0.725137	upregulated	0.0195731
Dnah10	0.477762	0.40976	0.752091	0.598281	1.06267	0.858036	upregulated	0.0226604						Elk4	5.37372	5.21589	6.36662	9.62224	7.42038	0.725152	upregulated	0.00636563
Vwf	1.23368	1.05792	2.64653	2.04466	1.52187	0.853986	upregulated	0.0274298						1810032O08Rik	51.4083	49.801	70.777	76.8568	70.9283	0.725689	upregulated	0.0151359
Rbm20	3.22459	2.73814	5.04172	6.56579	4.5558	0.853715	upregulated	0.00354849						Dars2	29.6337	30.3131	37.1347	51.3487	44.1508	0.725873	upregulated	3.53559e-07
Hectd2	1.75431	1.87529	2.86582	2.85515	4.1115	0.852781	upregulated	0.00265583						Fzd7	61.43	61.4942	58.8223	119.714	92.5647	0.727294	upregulated	0.000170716
Rab39b	2.02781	2.21789	3.08662	4.62905	3.78498	0.852679	upregulated	0.00954349						Nr5a2	9.08567	8.81937	10.2474	17.8264	11.6203	0.729419	upregulated	0.0281019
Bphl	11.8307	11.4906	19.1987	25.9757	17.8635	0.849609	upregulated	0.00761881						Gm20605	11.8031	9.55121	13.4817	18.3292	15.6401	0.733278	upregulated	0.0458081
Plxnc1	0.523086	0.515002	0.870656	1.02232	0.901861	0.843873	upregulated	0.0360007						Ddc	14.6743	13.2436	19.9777	21.5117	20.7691	0.734568	upregulated	0.040523
Id4	4.08535	4.95077	6.21464	11.4729	6.59105	0.840947	upregulated	0.0479787						Tnfsfm13	2.02063	2.08909	3.41091	2.86391	3.04701	0.747808	upregulated	0.0223001
Rgs3	1.51743	1.32289	1.96463	2.14533	3.49873	0.836632	upregulated	0.0229311						Ddx59	18.1076	15.6012	20.7923	25.1546	29.6331	0.748997	upregulated	0.00856787
Fam217b	2.1214	2.11803	2.66174	3.82342	4.86963	0.836396	upregulated	0.0458591						Yod1	2.29736	2.29577	2.65362	4.3892	3.30683	0.752667	upregulated	0.000389069
Stat5a	0.92462	0.97606	1.30957	1.73137	2.03775	0.832978	upregulated	0.0138214						Ccnb1ip1	7.67912	7.04794	11.5526	11.961	9.884	0.75455	upregulated	0.0164413
Cacna2d2	1.20869	1.24096	2.09818	1.72423	2.71207	0.830534	upregulated	0.00808383						Slc28a1	9.53531	9.18313	18.4672	9.4629	14.7098	0.754955	upregulated	0.00460164
Fam129a	14.3901	13.2571	18.95	29.6887	24.8967	0.826343	upregulated	0.00328918						Tbc1d4	11.2318	10.5772	20.2143	20.8962	8.83338	0.756783	upregulated	0.00814532
Mfsd6	1.60968	1.3737	2.22393	2.32476	3.38478	0.826042	upregulated	0.023142						Enox1	23.7755	23.6292	46.0549	33.2771	29.1376	0.758786	upregulated	0.0360363
Dkk3	0.969528	0.860139	1.84395	1.18245	1.83882	0.825961	upregulated	0.0286053						Slc9b1	4.77077	4.06562	5.2661	8.47348	6.23713	0.759599	upregulated	0.00166789
Nanos1	2.7435	2.94043	4.63779	5.8476	4.53305	0.816812	upregulated	0.00412314						Mt1	400.451	395.882	539.35	641.107	624.496	0.759929	upregulated	0.00486289
Tmem81	6.75294	6.70995	11.9418	13.6561	9.85511	0.811957	upregulated	0.00743206						Mcm3	331.528	321.442	387.429	542.376	545.706	0.760056	upregulated	7.68395e-07
Gm12942	3.34992	2.88722	4.55478	6.47937	5.38928	0.811836	upregulated	0.0266178						Snora65	1100.08	1250.9	1495.15	1740.74	2086.01	0.761926	upregulated	0.000109145
Tjp3	11.4733	11.1236	21.1253	12.4666	25.8418	0.810194	upregulated	0.0275151						Klf2	83.8919	83.0952	112.055	101.843	164.121	0.762867	upregulated	0.0388886
Pdlim7	89.0755	87.7766	182.847	173.46	107.853	0.807116	upregulated	0.0335214						Dancr	38.9293	40.5297	45.7454	74.2036	60.5758	0.766516	upregulated	0.011183
Aspg	4.75208	4.82914	6.70313	8.99825	9.43066	0.806284	upregulated	0.000954153						Pnldc1	17.454	17.1285	23.8472	27.2205	27.7164	0.767527	upregulated	0.0193802
Mef2b	15.6691	15.3539	19.1153	29.3442	32.898	0.805975	upregulated	0.030337						Capn10	16.8986	16.2054	18.5784	30.6376	26.0564	0.76928	upregulated	9.78696e-07
Jam2	16.7634	17.6615	31.1694	34.4408	24.6373	0.805472	upregulated	0.000357511						Liph	20.4366	20.1728	26.0917	34.2141	32.2876	0.76978	upregulated	0.005721
Tbc1d8	3.51573	3.25383	5.05244	6.03795	6.62709	0.803077	upregulated	0.000134469						Bnc2	5.41977	4.94925	7.31445	10.0409	6.42059	0.772568	upregulated	0.00500134
Asns	226.164	238.153	253.534	520.668	440.789	0.802801	upregulated	0.0253076						Coch	9.54614	9.87132	11.1249	20.3987	12.8353	0.773143	upregulated	0.00848735
Mturn	3.3048	3.32319	5.58549	5.38617	6.35997	0.801802	upregulated	2.01927e-05						Prdx6	407.391	405.09	488.298	738.59	636.846	0.779865	upregulated	0.0350123
Morc4	2.35964	2.3299	4.38113	3.55639	4.32061	0.801258	upregulated	2.07189e-05						Egln3	16.9155	15.9324	22.8555	26.0094	26.7525	0.782938	upregulated	0.00140302
Cd68	11.774	10.2845	17.7301	21.8267	18.0533	0.800025	upregulated	0.00279926						Snhg17	16.1352	16.0169	27.4858	27.0698	20.3952	0.788504	upregulated	1.6043e-08
Flt4	1.69623	1.57621	2.65211	2.67591	3.21835	0.799983	upregulated	0.000785354						Cltb	37.2843	34.7749	62.6609	51.472	53.6033	0.790672	upregulated	5.53582e-06
H1f0	43.7416	35.8341	60.5849	71.6152	75.0875	0.796271	upregulated	6.04486e-06						Stard8	13.0823	12.1295	18.0817	12.2934	27.7943	0.791767	upregulated	0.0116872
Slc30a3	6.53151	5.76385	7.89844	9.38797	14.6687	0.79297	upregulated	0.0240859						Ntrk1	0.611088	0.780867	1.0401	0.934999	1.25605	0.792589	upregulated	0.0396971
Adgrd1	1.89244	1.90478	3.58721	3.12008	3.14003	0.789825	upregulated	0.000242859						Tuba4a	234.565	223.54	218.988	416.283	419.137	0.793008	upregulated	0.043753
Spata24	11.8468	13.1314	17.3566	24.3914	23.0202	0.789654	upregulated	0.0253076						Rpl39l	40.3141	36.9799	46.2272	42.1561	90.4846	0.802231	upregulated	0.0151359
Hykk	1.07365	1.05132	1.83479	2.024	1.64344	0.787611	upregulated	0.0132723						Boll	1.84546	1.931	3.3766	2.96155	2.58504	0.818299	upregulated	0.0463213
Trappc6a	25.3951	27.8726	41.8196	58.804	37.2238	0.786777	upregulated	0.029665						Mok	11.7976	11.6371	17.6927	12.3536	25.2028	0.820405	upregulated	0.041237
Stard8	6.54442	6.67331	12.1367	8.68698	13.3766	0.786571	upregulated	0.000639929						Slc30a1	7.68701	7.33914	9.07764	15.9017	10.6268	0.826	upregulated	0.0235413
Dgkh	5.93301	4.84096	6.48025	11.0024	10.3711	0.785359	upregulated	0.024918						Pipox	20.0737	19.9256	31.2786	38.9696	25.2206	0.827699	upregulated	0.0194593
Ttc28	0.634705	0.540796	1.07033	1.15324	0.814079	0.784717	upregulated	0.0194781						Cmklr1	2.44428	2.42339	5.30696	2.60734	3.78238	0.827789	upregulated	0.000772784
Rhbdd1	10.7782	9.93172	17.7432	16.5917	19.13	0.783308	upregulated	3.81519e-07						Pcdhga1	1.56325	1.18163	1.77243	2.17586	2.55623	0.82873	upregulated	0.00554742
Matn3	2.77451	3.26712	4.10895	4.01978	7.46679	0.783159	upregulated	0.0449141						Kif26a	7.41847	7.37586	8.80455	13.0652	13.185	0.829798	upregulated	0.00959167
Cryl1	8.34618	8.61547	14.2327	14.5116	14.9495	0.78019	upregulated	0.00076194						Snhg8	23.6365	22.3558	25.0283	43.5163	40.4176	0.829886	upregulated	0.00039766
Tead4	12.1892	10.871	16.1513	23.8249	19.3596	0.778535	upregulated	0.00275303						D630023F18Rik	4.99826	4.69653	7.76294	7.46843	7.62505	0.831373	upregulated	0.00884095
Sec14l2	4.09835	3.7001	7.80577	6.44812	5.81112	0.77846	upregulated	0.00886146						Mov10l1	1.47898	1.45038	3.03093	1.6105	2.4601	0.844217	upregulated	0.000576417
Fah	8.90083	7.77769	13.789	14.2803	14.8311	0.778037	upregulated	9.59677e-05						Sgk1	177.996	176.473	300.794	272.518	286.348	0.8525	upregulated	0.00386386
Alox12	1.15189	1.16043	1.8463	1.87002	2.22362	0.776145	upregulated	0.0469733						Dock6	29.879	29.0311	42.8096	46.3856	53.0969	0.853003	upregulated	5.77044e-07
St3gal3	14.6905	15.4018	18.8736	32.216	26.1996	0.77591	upregulated	0.0226246						Rps27	8.19855	6.48739	11.875	12.1307	11.9086	0.867655	upregulated	1.05626e-06
Satb2	2.05703	1.76017	2.99027	3.93641	2.87682	0.77582	upregulated	0.0282217						Btbd18	0.389219	0.620186	1.12609	0.723562	0.685612	0.886175	upregulated	0.0414137
Pctp	11.6648	11.2039	19.6437	23.3073	15.7583	0.775252	upregulated	0.00883402						Ankrd45	7.43826	7.71736	10.5261	11.9229	14.9974	0.888459	upregulated	0.0424287
Kcnip3	1.18432	1.17668	1.88825	2.05294	2.1132	0.773621	upregulated	0.00980967						Txlnb	1.63362	1.54233	3.49549	1.59127	2.85473	0.889332	upregulated	0.00123129
Lrrc9	1.23435	1.08694	2.00702	1.78398	2.16111	0.773512	upregulated	0.042999						C330004P14Rik	10.0763	10.1722	20.7521	16.2389	13.8966	0.894767	upregulated	0.0309778
Sycp3	13.266	15.898	19.426	20.2908	35.0333	0.772924	upregulated	0.0383866						Tex19.1	53.2857	50.2608	96.9514	81.7335	81.4661	0.900483	upregulated	0.0155028
Dzip1	6.05997	6.27135	7.92739	13.8624	9.81111	0.772676	upregulated	0.0226246						Npl	8.82419	9.168	8.39698	15.1608	21.0962	0.90702	upregulated	0.00489971
Phactr2	0.726158	0.830702	1.01428	1.39833	1.5768	0.772574	upregulated	0.0319884						Lincenc1	26.4346	25.8255	54.2662	46.6019	32.408	0.912126	upregulated	0.0333125
Ptprv	1.9757	1.68183	2.48989	3.93811	2.93947	0.771827	upregulated	0.0267107						Id1	128.91	126.932	274.539	250.942	128.375	0.914449	upregulated	3.965e-06
2010300C02Rik	0.866409	0.792663	1.20201	1.48381	1.55924	0.770446	upregulated	0.0305658						Foxo6	1.18255	1.1243	1.8637	1.59863	2.39122	0.924205	upregulated	0.00274169
Slc22a23	1.7971	1.91695	3.10724	3.26457	3.11959	0.768665	upregulated	0.000694583						Slc47a1	1.75762	1.67996	2.74822	3.65731	2.48815	0.947975	upregulated	0.00795836
Tgm2	2.74142	2.45082	4.03862	4.38627	4.84222	0.768463	upregulated	3.54629e-06						Icosl	16.8524	16.3793	34.3573	28.0238	25.0321	0.963234	upregulated	0.000389069
Nos1	1.3079	1.16614	2.46577	2.3365	1.51886	0.768351	upregulated	0.0326565						Hormad1	1.83393	1.51132	3.94928	2.19703	3.1814	0.967221	upregulated	0.000478248
Smc1b	1.81538	1.83775	3.35761	3.23328	2.73377	0.766956	upregulated	0.00126473						Gm19705	13.4847	14.2514	20.3579	27.5973	25.0894	0.975868	upregulated	0.0185952
Sorcs2	1.56245	1.746	2.5308	2.68183	3.21908	0.764707	upregulated	0.00438221						Naaladl1	2.1168	1.97556	2.17875	4.21621	4.31873	0.980494	upregulated	0.0193137
Acss2	7.19445	6.28545	11.4343	8.45292	14.4639	0.764585	upregulated	0.00980967						Fam178b	9.36655	9.44303	8.90799	19.1343	20.0775	0.994385	upregulated	0.0263027
Celsr1	2.53225	2.15417	3.82976	3.82788	4.27452	0.763335	upregulated	1.0468e-05						Eef2k	5.25858	4.88441	6.19805	10.4148	10.3407	0.996818	upregulated	0.046298
Txnip	98.4121	103.208	147.81	228.816	135.492	0.759874	upregulated	0.0187512						D1Pas1	29.3238	27.8287	47.5746	59.5369	46.5507	1.00339	upregulated	0.00414598
Trp53inp2	9.56923	8.51072	14.6926	16.3808	14.7339	0.756224	upregulated	1.66661e-05						Txnip	56.4068	54.7501	119.446	105.111	77.3874	1.00796	upregulated	4.43362e-08
Phf10	117.877	131.565	163.124	275.362	193.435	0.756077	upregulated	0.0160862						AI118078	0.796674	0.756182	1.51597	1.58281	1.13722	1.01864	upregulated	0.000198537
Letmd1	3.00766	2.93508	4.61618	4.61038	5.82594	0.75584	upregulated	0.00519992						Adamts14	2.49559	2.64496	4.36753	4.1819	5.42544	1.0227	upregulated	0.0109471
Man2b2	5.3944	4.6695	7.10263	7.49233	10.8792	0.754883	upregulated	0.00530656						Pdgfc	16.707	16.5093	26.4823	29.617	34.468	1.02888	upregulated	0.000680591
Dnajc12	7.58581	7.45965	14.3574	11.3618	12.3498	0.754326	upregulated	0.0233941						Platr20	2.13134	2.10235	3.30555	4.46197	3.78571	1.02983	upregulated	2.59682e-07
Hspb8	45.0679	48.7341	54.1033	99.6166	83.4044	0.75299	upregulated	0.0276354						Chst10	5.66606	5.25296	5.52174	13.7696	10.6641	1.04673	upregulated	0.0072879
Crebl2	4.43087	4.41233	7.83276	6.79076	7.58545	0.74354	upregulated	0.000214123						Tex11	0.760609	0.460875	1.63377	0.569406	1.28506	1.06698	upregulated	0.00897544
Porcn	22.8038	23.5901	34.5961	47.1791	34.5577	0.74129	upregulated	0.00235709						Glul	112.071	110.208	140.342	274.24	207.811	1.07066	upregulated	0.043869
Ucp2	70.0332	60.7423	117.664	110.457	99.7184	0.740934	upregulated	2.06876e-05						Kcnj9	0.798819	0.862489	1.00246	1.69572	1.96194	1.07893	upregulated	0.0155028
Lrrc56	3.58836	3.35404	5.12807	6.50391	5.76813	0.740628	upregulated	0.0122755						Gfpt2	32.2331	31.0669	42.6769	69.2588	66.469	1.08112	upregulated	0.0338679
Fam210b	3.42164	3.37336	5.58913	5.59598	5.83588	0.739807	upregulated	8.30677e-05						Rpl10l	44.983	46.3315	76.7119	63.5767	117.529	1.0823	upregulated	3.70955e-06
Ttc12	4.3653	4.85868	6.67139	9.45573	6.92348	0.736381	upregulated	0.0193131						Tex19.2	2.28398	1.80943	4.25601	3.88056	3.55006	1.08626	upregulated	0.000287479
Pef1	35.6442	37.9027	69.8815	65.5557	48.1872	0.735059	upregulated	0.00857792						Rtl1	0.840073	0.679198	1.64288	1.57634	1.17372	1.09805	upregulated	0.000796953
Lppr2	4.26578	3.80388	6.3585	6.94019	6.84415	0.734725	upregulated	0.00707155						Snora16a	407.224	500.343	656.313	968.106	969.178	1.09901	upregulated	0.00294618
A830010M20Rik	1.84167	1.79138	2.74639	2.70686	3.61479	0.734647	upregulated	0.00352635						Stat4	6.34266	6.09655	11.0664	12.1818	12.9997	1.10518	upregulated	0.0414137
Apoe	1318.45	1259.89	1624.87	2605.55	2190.12	0.73129	upregulated	0.00596761						Rxrg	2.83554	2.64366	3.73983	8.56912	3.44401	1.11952	upregulated	8.48042e-10
Uckl1	14.0371	14.4757	20.9087	26.7335	23.3074	0.730222	upregulated	0.00125145						Inpp5d	23.4476	22.1657	48.3266	31.318	53.9756	1.1255	upregulated	0.0257182
Man1c1	3.38212	3.25908	5.15334	5.47871	5.88927	0.729851	upregulated	0.000263739						Ccdc36	1.14408	0.895456	1.7012	2.99461	1.29769	1.13175	upregulated	6.50757e-06
Lrrc8d	36.007	34.0851	53.497	72.1662	48.5576	0.728631	upregulated	0.00838928						Foxn4	0.861654	0.684668	1.0994	1.12588	2.27912	1.13659	upregulated	0.0315036
Scn8a	0.788351	0.783212	1.06859	1.14538	1.68982	0.727713	upregulated	0.0340767						Eid3	1.2366	1.45778	2.95146	3.12387	1.9671	1.14501	upregulated	0.0251022
Pxmp4	6.62919	7.35894	10.5768	11.4931	12.6124	0.725034	upregulated	0.00140562						Gjb4	1.87059	2.08238	3.2554	3.15985	5.27505	1.15016	upregulated	0.0129698
Adgrb1	4.07953	3.5515	5.88879	6.31279	6.69735	0.723392	upregulated	0.000356304						Sec1	0.973874	0.881755	2.02471	1.8239	1.78922	1.17686	upregulated	0.0170341
Sgsh	1.20009	1.08793	1.89324	1.86669	1.90343	0.722596	upregulated	0.0277849						Cpsf4l	22.2455	20.7215	30.6493	38.9289	61.4153	1.184	upregulated	0.000170716
Prdm14	12.0788	11.9247	16.2019	22.4327	20.6279	0.718912	upregulated	0.00109624						Ptch2	11.1597	10.4809	21.299	20.5791	24.7518	1.20164	upregulated	0.00856616
Stx2	5.1801	5.26168	8.15427	9.05333	8.55932	0.71819	upregulated	0.000941623						Snord22	1558.53	1485.03	2583.16	3239.4	3531.16	1.20326	upregulated	1.05626e-06
Acox3	3.13447	3.37847	5.01993	6.67435	4.37445	0.717913	upregulated	0.0377167						En1	1.26807	0.917267	2.5043	2.44435	1.83785	1.20622	upregulated	0.0154761
Stat4	16.2061	18.4378	26.3724	24.3278	34.7057	0.716772	upregulated	0.00402621						Ripply1	2.8078	3.53124	4.83638	7.87616	6.89772	1.21442	upregulated	0.0107653
Dcxr	14.0694	14.939	26.1273	26.8087	18.4617	0.714444	upregulated	0.0277932						Nrg4	1.76552	1.54378	3.68899	3.35123	3.47722	1.24454	upregulated	0.00152131
Hspa12a	2.19058	2.04012	2.5064	3.35782	4.54011	0.713253	upregulated	0.0487382						Fcgrt	2.26849	2.66387	5.0697	3.44974	7.34595	1.26755	upregulated	1.73517e-05
Als2cl	5.38897	5.31833	6.90476	8.68039	10.7384	0.712797	upregulated	0.00618581						Tuba3b	1.26482	0.863734	2.2345	1.0287	3.59582	1.27545	upregulated	0.000692326
Irak4	2.30915	2.55663	3.55307	4.03708	4.3594	0.711251	upregulated	0.0236837						Crispld1	0.834198	0.617854	1.65114	1.51538	1.56168	1.27755	upregulated	0.0105897
Gstt1	10.6025	11.1101	15.0687	20.2014	18.0508	0.711206	upregulated	0.0191199						Gas5	92.5408	93.2136	120.825	256.886	228.078	1.29497	upregulated	0.0396422
Cntn2	0.853383	0.770659	1.42199	1.04588	1.51885	0.710651	upregulated	0.00990948						Syce1	3.1896	3.35424	9.18635	4.00433	8.55031	1.30163	upregulated	3.36642e-05
Uap1l1	31.094	30.0031	39.958	40.9808	68.9905	0.710144	upregulated	0.0326049						Blnk	1.04991	0.966588	1.31047	2.4316	3.0738	1.35239	upregulated	0.000287479
Dmtn	32.4552	30.0713	45.8584	55.4191	51.8818	0.707531	upregulated	2.10372e-05						Calb2	0.513544	0.693185	0.863654	0.769846	2.56196	1.39678	upregulated	0.0316295
Pros1	17.2352	18.6102	23.7042	36.3035	27.6877	0.705751	upregulated	0.012258						Rbm44	0.444585	0.295342	0.751975	0.399389	1.47544	1.42135	upregulated	0.0248796
Pdgfc	31.1667	31.322	48.0832	58.7146	46.008	0.70507	upregulated	0.00126613						Spata45	7.51634	5.04157	14.4103	21.6679	9.28144	1.42654	upregulated	0.00929051
Fam13c	4.97987	5.07424	6.9609	8.38133	9.22989	0.704274	upregulated	0.0258012						Raet1a	1.0559	0.641438	2.39807	2.01838	1.76051	1.43684	upregulated	0.0411545
Etnk2	3.91531	3.31842	5.73601	6.43176	5.49336	0.702803	upregulated	0.00945125						Fgr	1.58203	1.49808	1.80088	3.58662	5.61301	1.43685	upregulated	0.00509675
Tfcp2l1	45.4136	37.0043	54.0095	82.787	63.7817	0.698173	upregulated	0.0136346						Sohlh2	4.85004	4.86025	8.68342	6.03922	21.4911	1.49621	upregulated	0.00734461
Sgcb	2.95598	3.12024	4.60593	4.15822	6.00409	0.696289	upregulated	0.00980967						Ptprv	0.934404	0.877275	3.51858	1.47695	2.04119	1.51572	upregulated	0.0379414
Dstyk	5.18961	5.3259	6.29608	9.01369	10.2327	0.695417	upregulated	0.0163323						Ptch1	30.8187	28.3941	61.8134	80.7746	85.5709	1.52991	upregulated	4.44166e-05
Fam214a	2.61423	2.44048	4.18543	4.08067	4.00225	0.694279	upregulated	0.00303062						Pax6	1.15103	1.33753	4.39089	3.9396	1.61671	1.5622	upregulated	2.30216e-10
Zfp316	0.743753	0.888243	1.20289	1.34849	1.40835	0.693802	upregulated	0.0449989						Accsl	1.42576	1.40636	2.76553	2.41873	6.1137	1.59032	upregulated	0.00121032
Ypel2	4.66898	4.0569	6.93259	7.39895	6.82229	0.692584	upregulated	0.000481632						Glod5	10.0468	10.1913	31.733	26.0761	26.2723	1.62501	upregulated	0.00149405
Grb10	126.396	117.56	140.085	246.669	204.165	0.691377	upregulated	0.0340767						Fgf18	2.28656	2.23094	4.81463	6.97179	7.88877	1.7103	upregulated	1.56465e-06
Sh2d5	1.87432	1.7339	2.93503	2.53993	3.2639	0.691195	upregulated	0.0261721						Fam183b	6.07124	5.06732	16.7225	11.2059	22.5095	1.74535	upregulated	2.27829e-05
Man1a	2.50597	1.9188	3.65423	3.43097	3.60842	0.688113	upregulated	0.0247566						Ptprtos	0.859791	1.23359	1.48293	3.71046	4.28216	1.77497	upregulated	1.46402e-05
Klf5	153.019	108.343	211.469	231.756	187.889	0.686889	upregulated	0.00711527						Mobp	0.58934	0.670013	0.928902	1.3108	3.27307	1.78489	upregulated	0.049299
Adrbk2	1.51375	1.41225	1.78036	2.19739	3.08344	0.686019	upregulated	0.0383287						Fos	4.4517	4.40843	8.34788	9.53012	22.9988	1.8048	upregulated	0.00971987
Npnt	1.46288	1.56393	2.70946	2.10664	2.48124	0.68461	upregulated	0.0227501						Tcerg1l	0.420004	0.345242	2.37654	0.833771	0.511332	1.81913	upregulated	0.000119264
Frs3	9.28134	8.81179	11.4001	16.1007	15.9649	0.679473	upregulated	0.0117966						Gli1	13.5315	12.6489	33.961	40.968	49.1737	1.82962	upregulated	0.00834513
Itgb4	1.61045	1.2915	2.41546	1.97022	2.58407	0.679122	upregulated	0.0312286						E030030I06Rik	5.86058	4.79036	12.489	17.2041	21.5755	1.84525	upregulated	4.91511e-07
Akna	4.13584	3.66213	5.56731	6.67135	6.48653	0.678847	upregulated	0.00140454						Raet1e	8.13869	7.56845	23.9701	24.206	28.1401	1.86277	upregulated	1.21434e-24
Clybl	19.1492	21.2405	23.6187	35.0369	38.279	0.678062	upregulated	0.0296047						Tmprss5	0.430915	0.301079	0.986073	1.19327	1.38961	1.87211	upregulated	0.000780425
Gpx3	14.3615	16.7933	21.0798	27.1331	26.4079	0.675161	upregulated	0.00750419						Gjb1	1.08502	1.16942	1.33413	3.26715	6.5221	1.93368	upregulated	0.00779342
Ppip5k1	4.91006	4.7401	7.19147	8.1175	7.7614	0.672454	upregulated	0.000210461						Rapgef4	0.314903	0.285724	1.2068	1.09275	0.864675	1.94968	upregulated	0.000215938
Katnal1	1.01172	0.907078	1.44651	1.6837	1.45628	0.672225	upregulated	0.0393965						Six2	0.765479	0.617781	1.33763	2.2974	3.55524	1.97673	upregulated	0.00715513
Kctd12	1.41677	1.34892	1.96047	2.54639	2.09708	0.670725	upregulated	0.0349836						1700020N01Rik	0.387546	0.152909	0.92875	0.53519	1.41544	2.00086	upregulated	0.00856616
Snx29	2.82999	2.67314	4.19383	4.19118	4.32998	0.623244	upregulated	0.00951479						Hck	7.01801	7.25135	16.9237	27.3487	38.2346	2.12507	upregulated	9.84668e-12
Cpne8	4.79961	4.65339	5.54886	9.23332	7.03208	0.621465	upregulated	0.0266225						Fat2	0.199967	0.211009	0.341305	0.473629	1.65198	2.19525	upregulated	0.0126976
Vwa8	10.2924	10.5758	13.1723	18.2372	16.427	0.611843	upregulated	0.000762904						Cpne5	2.05093	1.82701	2.8576	6.1133	14.4339	2.20305	upregulated	0.00502699
														2300002M23Rik	0.222497	0.156764	0.317389	0.19204	1.79664	2.2216	upregulated	0.0455956
Diploid TPM expression values shown for BC wt and Kdm6aΔY clones are based on uniquely mapped reads. Only genes with ≥1TPM in at least one clone are included. Genes with <1.5-fold change are excluded. The adjusted p-values (FDR scores) were obtained from DEseq2 analysis with default parameters.														R3hdml	1.75361	1.43533	6.81791	6.85931	7.20293	2.28919	upregulated	4.77194e-09
														Zbtb7c	0.355982	0.231603	0.733616	1.4905	1.62027	2.30642	upregulated	1.73388e-07
														Egr1	10.7333	9.73347	19.3033	44.6664	70.2035	2.31552	upregulated	5.30236e-07
														C1qtnf9	0.351027	0.577085	0.954177	3.97233	1.83153	2.45082	upregulated	0.0113254
														Tmprss12	0.289713	0.0571545	1.85146	0.55012	0.327517	2.51479	upregulated	0.0238703
														Fcgr2b	0.220925	0.217919	1.19413	1.12026	1.34443	2.65468	upregulated	0.00105254
														Napsa	0.546164	0.38481	1.42834	2.6937	3.77696	2.68445	upregulated	6.23953e-06
														5730507C01Rik	0.233801	0.129722	2.96125	0.163959	0.1779	2.71495	upregulated	0.0340738
														2610037D02Rik	0.463506	0.504824	8.09949	0.458397	0.537421	2.74107	upregulated	0.0465142
														Lipc	0.328234	0.457084	0.616948	2.63303	5.77582	3.13536	upregulated	8.25057e-05
														Mylk2	0.048254	0.142793	0.61434	0.645551	1.22739	3.28773	upregulated	0.00048702
														Rps15a-ps6	1.93205	1.16464	62.5394	1.57493	1.8668	3.92014	upregulated	0.0212788
														Tspan10	0.0356195	0.105404	0.053351	5.7029	0.0154874	4.93534	upregulated	0.0174912
														Amd1	0.0122477	0.0121107	0.0122302	3.38917	3.41951	7.89626	upregulated	0.00105254
														Rpl29	0.263435	0.129926	150.663	0.96634	1.08815	8.10397	upregulated	3.8628e-05
														Wdr64	0	0	1.43621	0.0158142	0.00796661	8.2665	upregulated	0.00499228
														Oaz1-ps	0.000846551	0.00187255	5.45429	0.00351329	6.17029	9.07922	upregulated	0.000265383
														Diploid TPM expression values shown for wt and Kdm6aΔY clones derived from the CB cross are based on uniquely mapped reads. Only genes with ≥1TPM in at least one clone are included. Genes with <1.5-fold change are excluded. The adjusted p-values (FDR scores) were obtained from DEseq2 analysis with default parameters.
[truncated: 1 more columns]
