# Supplementary material for: Sex-biased and parental allele-specific gene regulation by KDM6A
Source: Biol Sex Differ. 2022 Jul 23;13:40. doi: 10.1186/s13293-022-00452-0 (PMC9308343; doi:10.1186/s13293-022-00452-0)
Supplement: Supplementary file 10 — Additional file 10: Table S10. A: Sex-biased genes in wt ES cells (see Figures 2A and Additional file 3A); B: Loss of sex-biased expression in Kdm6aΔY ES cells (see Figures 2 and Additional file 3B); C: Concordant sex-biased genes (Werner et al. 2017); D: Loss of sex-biased expression in Kdm6aΔY for concordant genes; E: Loss of sex-biased expression in CB Kdm6aΔY clones (see Additional file 3F). [file 13293_2022_452_MOESM10_ESM.xlsx]

## Sheet: Sheet1
Additional file 10: Sex-biased expression changes in Kdm6a KO ES cells
Additional file 10A: Sex-biased genes in wt ES cells (see Figures 2A and Additional file 3A)				Additional file 10B: Loss of sex-biased expression in Kdm6aΔY ES cells (see Figures 2 and Additional file 3B)					Additional file 10C: Concordant sex-biased genes (Werner et al. 2017)				Additional file 10D: Loss of sex-biased expression in Kdm6aΔY for concordant genes					Additional file 10E: Loss of sex-biased expression in CB Kdm6aΔY clones (see Additional file 3F)
Gene name	Sex bias	BC wt log2 difference (male wt - female wt)		Gene Name	Sex bias in wt	BC wt log2 difference (male wt - female wt)	BC KO log2 difference (BC Kdm6aΔY - female wt)		Gene Name	Sex bias in wt	Log2 difference (male wt - female wt)		Gene Name	Sex bias in wt	Log2 difference (male wt - female wt)	BC KO log2 difference (BC Kdm6aΔY - female wt)		Gene name	Sex bias in wt	CB wt log2 difference (male wt - female wt)	CB KO log2 difference (CB Kdm6aΔY - female wt)
Rnaset2b	Female	-9.30616		Rnaset2b	Female	-9.30616	-0.796095		Zim3	Female	-5.31148		Rgs9	Female	-1.10241	0.19297		Birc7	Female	-2.44977	-0.567073
Xaf1	Female	-7.17414		Defb47	Female	-2.92575	-0.485127		Fbp2	Female	-5.24208		Foxq1	Female	-1.06334	0.112443		Cd1d1	Female	-2.4447	0.357368
4921525O09Rik	Female	-6.98082		Cited4	Female	-2.44702	-0.787041		Iqca	Female	-5.22988		Lrrc48	Female	-1.71097	0.0404661		Mael	Female	-2.3013	-0.146713
C230014O12Rik	Female	-6.83955		1700108F19Rik	Female	-2.39898	-0.974117		Klhdc7a	Female	-5.11537		Itga2b	Female	-1.0308	0.038675		Lst1	Female	-2.21564	-0.898418
Eno1b	Female	-6.78514		Hoxc13	Female	-2.35419	-0.842509		Slc13a5	Female	-5.03041		Fmn1	Female	-1.02043	0.0163621		Fkbp6	Female	-2.15275	-0.850448
Rps15a-ps6	Female	-6.33378		M1ap	Female	-2.35097	-0.97282		Stk33	Female	-4.83057		Msln	Female	-1.97816	-0.0399779		Syce1	Female	-1.94585	0.284919
Crxos	Female	-5.97687		Ccna1	Female	-2.32364	-0.725067		2300002M23Rik	Female	-4.6748		Naglu	Female	-1.70166	-0.182825		Lipc	Female	-1.93886	0.331585
Matn1	Female	-5.72013		1700026L06Rik	Female	-2.25013	-0.90464		P4ha3	Female	-4.48709		Tinagl1	Female	-1.12017	-0.185445		Fez1	Female	-1.90707	-0.176377
Spesp1	Female	-5.69702		Cpt1b	Female	-2.16648	-0.924212		Tuba3b	Female	-4.37674		Mybpc2	Female	-1.08744	-0.190498		4930447C04Rik	Female	-1.8611	-0.508999
2210417A02Rik	Female	-5.46331		C1rl	Female	-2.14088	-0.981724		Meg3	Female	-4.30954		Itga7	Female	-1.01722	-0.214979		Ddx43	Female	-1.75293	0.124604
Ceacam20	Female	-5.43488		Psd2	Female	-2.12959	-0.773564		Pygl	Female	-4.26629		Hectd2	Female	-1.08646	-0.233679		Fads6	Female	-1.71216	-0.346327
Ly6k	Female	-5.40863		Ppp3cc	Female	-2.10522	-0.696497		4933427D06Rik	Female	-4.24597		Dner	Female	-1.80177	-0.235701		Aloxe3	Female	-1.70132	-0.676091
Ace	Female	-5.39976		Cfap45	Female	-2.09458	-0.964381		Mst1	Female	-4.21976		Abca7	Female	-1.5184	-0.247791		Trpa1	Female	-1.67676	-0.463099
Zim3	Female	-5.31148		S100a13	Female	-2.06601	-0.841007		Copz2	Female	-4.11652		C2	Female	-1.04669	-0.269721		H2-Eb1	Female	-1.66698	-0.941447
Hnf4a	Female	-5.26576		Azin2	Female	-2.0629	-0.720853		Ndufa4l2	Female	-4.09073		Trp53inp2	Female	-1.03142	-0.275194		Tmprss11d	Female	-1.62408	-0.796958
Fbp2	Female	-5.24208		Gem	Female	-2.01027	-0.818498		Ablim2	Female	-4.04026		Cln6	Female	-1.26975	-0.315295		Prss42	Female	-1.61762	-0.0328869
Iqca	Female	-5.22988		Capn12	Female	-2.00849	-0.358896		Nnmt	Female	-3.98916		Sgsh	Female	-1.04399	-0.321397		1700019A02Rik	Female	-1.60255	0.188077
Grin2c	Female	-5.21035		Atf5	Female	-2.00605	-0.803775		Atp2a3	Female	-3.93716		Slit3	Female	-1.71214	-0.34447		Gsta3	Female	-1.55981	-0.445238
Acr	Female	-5.15593		Nfam1	Female	-2.0001	-0.834475		Ncam1	Female	-3.89674		Il10rb	Female	-1.11677	-0.353682		Zscan5b	Female	-1.55762	-0.335111
Klhdc7a	Female	-5.11537		S100a1	Female	-1.98466	-0.897191		Fam25c	Female	-3.88855		Parvb	Female	-1.02373	-0.357419		Serp2	Female	-1.54661	0.461692
1600014C23Rik	Female	-5.09329		Matk	Female	-1.97894	-0.822107		Atp2b2	Female	-3.87569		Proca1	Female	-1.5636	-0.397136		Kdm8	Female	-1.53368	0.323758
Kiss1	Female	-5.04985		Msln	Female	-1.97816	-0.0399779		Aurkc	Female	-3.81765		Ano3	Female	-1.35691	-0.403594		Ccdc113	Female	-1.46906	-0.546784
Slc13a5	Female	-5.03041		Mtl5	Female	-1.97077	-0.623641		Islr2	Female	-3.79745		Lama1	Female	-1.87098	-0.41862		Tex19.2	Female	-1.45859	-0.722667
Syn2	Female	-4.95151		Pycr1	Female	-1.96584	-0.936944		Emp1	Female	-3.77086		Podxl2	Female	-1.09214	-0.426597		Skida1	Female	-1.44293	-0.387906
Ffar3	Female	-4.93116		Unc13d	Female	-1.96	-0.854247		Fbxw10	Female	-3.7019		Adamtsl5	Female	-1.20286	-0.437315		Gtsf1	Female	-1.43897	0.638441
Lrcol1	Female	-4.9071		Adm2	Female	-1.95945	-0.713813		2510009E07Rik	Female	-3.68859		Dstyk	Female	-1.14095	-0.44553		1700042O10Rik	Female	-1.41732	-0.387777
Lrrc31	Female	-4.84287		Oas1a	Female	-1.95289	-0.913836		Vstm5	Female	-3.68389		Ulk2	Female	-1.08678	-0.447938		Npl	Female	-1.40728	0.307534
Stk33	Female	-4.83057		Nkx6-3	Female	-1.94065	-0.337092		Tgm2	Female	-3.66951		Nfil3	Female	-1.00967	-0.461888		Slc43a3	Female	-1.39338	0.949653
LOC666331	Female	-4.82392		Lrrc75a	Female	-1.93784	-0.998735		6430411K18Rik	Female	-3.60294		Tbc1d9b	Female	-1.00567	-0.465672		Oas1c	Female	-1.37705	-0.107507
Tbx3os2	Female	-4.7982		Fam63b	Female	-1.93404	-0.838043		H2-Eb1	Female	-3.57084		Ppl	Female	-1.03972	-0.482076		Zfp3	Female	-1.36224	0.579246
Mall	Female	-4.71716		Kcnq4	Female	-1.92732	-0.741958		Atp12a	Female	-3.53787		Abca5	Female	-1.37458	-0.484542		Spats2l	Female	-1.35962	0.196463
2300002M23Rik	Female	-4.6748		Hist3h2a	Female	-1.90751	-0.962232		A2m	Female	-3.53583		Itgb4	Female	-1.16601	-0.486892		Aard	Female	-1.35931	0.765053
Gm5091	Female	-4.66896		Gm11837	Female	-1.89819	-0.460735		Dnajb13	Female	-3.51106		Nupr1	Female	-1.80802	-0.48956		Col9a2	Female	-1.35431	-0.952444
Dcstamp	Female	-4.64237		Gbas	Female	-1.89815	-0.936115		Bdkrb2	Female	-3.44379		Efna3	Female	-1.01343	-0.490235		Masp2	Female	-1.35305	-0.992424
Capn3	Female	-4.62079		Mak	Female	-1.89661	-0.971732		Ctsh	Female	-3.43304		Klf5	Female	-1.17755	-0.490657		Serpinb9b	Female	-1.34777	0.138752
Fxyd2	Female	-4.6077		Cox6b2	Female	-1.88767	-0.870023		Fcgr2b	Female	-3.43043		Spata24	Female	-1.28649	-0.496832		Efemp1	Female	-1.34106	-0.748273
AI427809	Female	-4.55036		Cyp2u1	Female	-1.88009	-0.661389		Jdp2	Female	-3.36477		Hist1h2bc	Female	-1.25103	-0.497434		Cxcl14	Female	-1.3382	0.260443
Tbx3	Female	-4.51194		Lama1	Female	-1.87098	-0.41862		Tmem179	Female	-3.33985		Tubg2	Female	-1.13061	-0.49871		Cdc42ep3	Female	-1.30814	-0.00167552
P4ha3	Female	-4.48709		9330102E08Rik	Female	-1.86386	-0.727212		Acvrl1	Female	-3.33833		Nmnat3	Female	-1.51423	-0.498987		Lgi2	Female	-1.30679	0.276255
Aym1	Female	-4.48175		Cep83os	Female	-1.83622	-0.330517		Adssl1	Female	-3.33818		Ypel5	Female	-1.03144	-0.500724		Calb2	Female	-1.30502	-0.648057
Klk14	Female	-4.47161		Ripply3	Female	-1.83407	-0.762358		Padi2	Female	-3.31588		Pramel1	Female	-1.12115	-0.507379		Hoxb9	Female	-1.30314	-0.650386
Pitpnm3	Female	-4.43024		Elovl7	Female	-1.83261	-0.729144		Ly75	Female	-3.28262		Cd164l2	Female	-1.07079	-0.52118		Zfp54	Female	-1.28703	-0.277252
Nags	Female	-4.4273		Nupr1l	Female	-1.82594	-0.658246		Trpm1	Female	-3.25112		Prkcz	Female	-1.00482	-0.533815		Sytl3	Female	-1.27982	-0.39577
Obox6	Female	-4.41776		Fam161a	Female	-1.81272	-0.956605		Gpat2	Female	-3.24932		Katnal1	Female	-1.21154	-0.539317		Gm1564	Female	-1.26245	-0.19637
Grin1	Female	-4.38073		Nupr1	Female	-1.80802	-0.48956		Cd59a	Female	-3.22501		Fez2	Female	-1.06976	-0.55002		Adamts8	Female	-1.24653	-0.0199438
Tuba3b	Female	-4.37674		Dner	Female	-1.80177	-0.235701		H2-Bl	Female	-3.2096		Ldb3	Female	-1.02067	-0.559976		AA467197	Female	-1.24637	0.557925
Faiml	Female	-4.32588		Shpk	Female	-1.79561	-0.364469		Adamts8	Female	-3.20505		Tbc1d13	Female	-1.0917	-0.565528		Zbtb7c	Female	-1.2427	-0.227702
Ccdc172	Female	-4.3253		Fam217b	Female	-1.79171	-0.95531		Grik4	Female	-3.17986		Rasa3	Female	-1.18046	-0.566881		Fam25c	Female	-1.23338	-0.500541
Meg3	Female	-4.30954		4921536K21Rik	Female	-1.7882	-0.630358		Pla1a	Female	-3.14349		Lix1l	Female	-1.35573	-0.570961		Pex3	Female	-1.21947	-0.975418
Nptx1	Female	-4.29643		Selo	Female	-1.78612	-0.711446		Alpk3	Female	-3.10384		Slc16a10	Female	-1.00296	-0.571409		Paqr9	Female	-1.21655	-0.0890752
Myl2	Female	-4.29458		Bcan	Female	-1.76917	-0.807894		Extl1	Female	-3.09837		2200002D01Rik	Female	-1.06127	-0.588022		Cbx8	Female	-1.21639	0.65366
Slc1a1	Female	-4.28757		Msh4	Female	-1.76657	-0.894656		Ly6g6e	Female	-3.09617		Zdhhc14	Female	-1.43144	-0.590983		Nox4	Female	-1.2045	0.114497
Birc7	Female	-4.27694		Spp1	Female	-1.76615	-0.809999		Rapgef3	Female	-3.08623		Txndc16	Female	-1.24837	-0.593803		Aga	Female	-1.20223	-0.0198243
Tmem63c	Female	-4.27176		Pck2	Female	-1.76414	-0.857381		Klk8	Female	-3.06583		Dnm1	Female	-1.48805	-0.595689		Ptx3	Female	-1.19288	-0.471277
Pygl	Female	-4.26629		Cpz	Female	-1.76223	-0.523573		Mfsd7c	Female	-3.05469		Lgals8	Female	-1.20137	-0.601396		Sarm1	Female	-1.19124	-0.866409
Trim52	Female	-4.26538		H2-K2	Female	-1.748	-0.872273		Fignl2	Female	-3.04944		Reep6	Female	-1.26767	-0.613738		Cyp7b1	Female	-1.18558	0.536696
Rian	Female	-4.24636		Ppp6r2	Female	-1.74598	-0.682938		Pramel7	Female	-3.03427		Chpt1	Female	-1.07898	-0.617778		Dmc1	Female	-1.1758	0.125523
4933427D06Rik	Female	-4.24597		Serinc2	Female	-1.74065	-0.706656		Chst3	Female	-3.0326		Ttc25	Female	-1.63575	-0.624505		Gbgt1	Female	-1.16414	-0.66113
Slc6a1	Female	-4.22903		Sec31b	Female	-1.72654	-0.699708		Aldh1l2	Female	-3.01214		Zbtb42	Female	-1.35855	-0.626812		Ankrd45	Female	-1.15501	-0.717938
Tspo2	Female	-4.22694		Rnf157	Female	-1.72058	-0.150757		Tspan18	Female	-2.98436		Peg12	Female	-1.30822	-0.630014		Tex19.1	Female	-1.15182	-0.159322
Mst1	Female	-4.21976		Slit3	Female	-1.71214	-0.34447		Dok5	Female	-2.9736		Ccdc122	Female	-1.06185	-0.636463		Akr1e1	Female	-1.14712	0.161766
Gpr139	Female	-4.20892		Lrrc48	Female	-1.71097	0.0404661		Itgb3	Female	-2.94398		Myh14	Female	-1.14866	-0.646308		Apom	Female	-1.14338	-0.544411
Glrx	Female	-4.12906		Adgrd1	Female	-1.71034	-0.920514		Myom3	Female	-2.93138		Pros1	Female	-1.35206	-0.646309		Scn3b	Female	-1.13462	-0.636775
Gm13580	Female	-4.12567		Spatc1	Female	-1.70657	-0.864357		Lims2	Female	-2.9263		Nacc2	Female	-1.16042	-0.647432		B3galnt1	Female	-1.13302	-0.851565
Copz2	Female	-4.11652		Naglu	Female	-1.70166	-0.182825		Mmrn2	Female	-2.91439		Slc48a1	Female	-1.03409	-0.653554		Mobp	Female	-1.13178	-0.429446
H2-Ab1	Female	-4.10826		Aqp6	Female	-1.69863	-0.922027		Dkk3	Female	-2.90314		Rims3	Female	-1.14086	-0.655623		Mfng	Female	-1.12927	-0.0335795
Fhad1	Female	-4.09375		Sat2	Female	-1.68459	-0.778627		Sh2d4b	Female	-2.90052		Cd68	Female	-1.45902	-0.658991		Igfbp7	Female	-1.09749	-0.0516853
Ndufa4l2	Female	-4.09073		Got1l1	Female	-1.68038	-0.68513		Emp2	Female	-2.89233		4930402H24Rik	Female	-1.34369	-0.668209		Tktl2	Female	-1.09491	-0.614851
Unc5a	Female	-4.05866		Map6d1	Female	-1.67536	-0.933218		Sapcd1	Female	-2.86034		Dlgap3	Female	-1.25565	-0.668476		Abat	Female	-1.08754	-0.794006
Mag	Female	-4.05515		Gm10863	Female	-1.65714	-0.757577		Smc1b	Female	-2.83519		Tmem151b	Female	-1.04332	-0.668972		Tmem40	Female	-1.08106	0.706711
Cldn19	Female	-4.05201		Gm38509	Female	-1.65563	-0.941137		Ucma	Female	-2.81482		Gpr155	Female	-1.23849	-0.688712		Nppb	Female	-1.07596	-0.677785
Ablim2	Female	-4.04026		Vwf	Female	-1.65197	-0.79798		Lonrf2	Female	-2.8013		Ifnar2	Female	-1.10429	-0.693068		Anxa1	Female	-1.07281	0.567252
Dbx2	Female	-4.00838		Abhd3	Female	-1.65019	-0.938708		Cacna1h	Female	-2.79426		Tfeb	Female	-1.46223	-0.6934		Pm20d1	Female	-1.06921	0.0146035
Nnmt	Female	-3.98916		Gtf2a1l	Female	-1.64994	-0.860866		Coro2b	Female	-2.79158		Zbtb7a	Female	-1.19648	-0.695119		Nags	Female	-1.0535	-0.715996
Serpinb1a	Female	-3.96948		1700029P11Rik	Female	-1.64748	-0.801927		Myl4	Female	-2.78699		Sox7	Female	-1.03355	-0.700915		Tnfrsf8	Female	-1.0511	-0.64831
H2-Oa	Female	-3.96945		Msh5	Female	-1.64451	-0.53618		Aspg	Female	-2.7669		Lipg	Female	-1.0913	-0.70301		Ccl25	Female	-1.04999	0.683361
Zan	Female	-3.96896		Hey2	Female	-1.6414	-0.993696		Stc1	Female	-2.76373		Serinc2	Female	-1.74065	-0.706656		Casq2	Female	-1.04635	-0.551049
Asb2	Female	-3.94399		Ttc25	Female	-1.63575	-0.624505		Dpysl4	Female	-2.75735		S1pr3	Female	-1.23047	-0.708602		Noxred1	Female	-1.04587	0.460712
Atp2a3	Female	-3.93716		H2afx	Female	-1.61881	-0.838006		Wipi1	Female	-2.75349		Wbp2nl	Female	-1.00342	-0.711603		Fxyd5	Female	-1.0451	-0.194337
Zmynd10	Female	-3.93182		G630025P09Rik	Female	-1.61419	-0.941155		Sirpa	Female	-2.73809		Sphk1	Female	-1.42634	-0.711756		Peg12	Female	-1.04245	-0.123775
Fam3b	Female	-3.9307		Myo1f	Female	-1.60909	-0.799749		Klk10	Female	-2.72036		Pon3	Female	-1.31788	-0.71671		Vnn1	Female	-1.04128	-0.848072
Entpd3	Female	-3.92305		Asns	Female	-1.60845	-0.805649		Prelid2	Female	-2.71529		Elovl7	Female	-1.83261	-0.729144		Lmod1	Female	-1.041	-0.260449
Eci3	Female	-3.91341		Gm6083	Female	-1.60464	-0.940067		Mtus2	Female	-2.70556		Ltbp3	Female	-1.0524	-0.737973		Zcwpw1	Female	-1.02702	0.861192
Klk13	Female	-3.90149		Tcn2	Female	-1.59813	-0.945747		Serpinb6c	Female	-2.70418		Fgfbp3	Female	-1.27571	-0.743746		Fcgr3	Female	-1.02437	-0.252422
Ncam1	Female	-3.89674		Otub2	Female	-1.593	-0.430404		Gnmt	Female	-2.70051		Gng12	Female	-1.11216	-0.744108		Ankrd1	Female	-1.02117	0.066211
Fam25c	Female	-3.88855		Hacl1	Female	-1.58786	-0.706834		Arhgap30	Female	-2.6877		Fkbp1b	Female	-1.09846	-0.744832		Ppap2a	Female	-1.01658	-0.249379
Atp2b2	Female	-3.87569		Rundc3b	Female	-1.5871	-0.960917		Gm12942	Female	-2.6839		Atp8b3	Female	-1.19703	-0.751478		Arhgdib	Female	-1.01485	-0.217132
Pla2g2e	Female	-3.84721		Tjp3	Female	-1.58425	-0.774051		Galnt16	Female	-2.67663		Pkd1	Female	-1.20587	-0.757301		Fzd6	Female	-1.0128	-0.979104
Klk1	Female	-3.83219		Lypd2	Female	-1.5825	-0.888014		Maats1	Female	-2.66743		Rsph1	Female	-1.35303	-0.757541		Apobec2	Female	-1.0082	-0.32533
Aurkc	Female	-3.81765		Ufsp1	Female	-1.57552	-0.887856		Loxl4	Female	-2.65756		Fuca1	Female	-1.05634	-0.759238		Ooep	Female	-1.00518	0.341824
Hebp1	Female	-3.80567		C8g	Female	-1.56834	-0.853458		Gcnt4	Female	-2.64287		Kcnab3	Female	-1.03038	-0.761793		Plcxd1	Male	1.00234	0.70139
Islr2	Female	-3.79745		Cacna2d2	Female	-1.56589	-0.735357		Ephx1	Female	-2.62861		Afap1l1	Female	-1.06719	-0.762022		Amotl2	Male	1.00269	0.159795
Rab44	Female	-3.77774		Nudt18	Female	-1.56435	-0.506462		Myof	Female	-2.61639		Tspan2	Female	-1.0144	-0.762281		Pcdhga11	Male	1.00363	0.695764
Mslnl	Female	-3.77135		Proca1	Female	-1.5636	-0.397136		Hrc	Female	-2.61246		Lamb3	Female	-1.5055	-0.76268		Adamts6	Male	1.0073	-0.548945
Emp1	Female	-3.77086		L3hypdh	Female	-1.56287	-0.868244		Fcgr3	Female	-2.59755		Arfgap3	Female	-1.18689	-0.764283		Gng2	Male	1.01228	0.852416
1700049E22Rik	Female	-3.75957		Zadh2	Female	-1.55851	-0.66361		Clmn	Female	-2.59126		P2rx5	Female	-1.00286	-0.765678		Hlcs	Male	1.01788	0.47768
Cyp46a1	Female	-3.71825		Sobp	Female	-1.55617	-0.873009		Stat5a	Female	-2.5604		Plcxd2	Female	-1.09146	-0.766614		Rps16	Male	1.01895	0.17491
Fbxw10	Female	-3.7019		Akna	Female	-1.54353	-0.864681		Sh3tc2	Female	-2.5564		Fam214b	Female	-1.14759	-0.767559		Tjp3	Male	1.02321	-0.156233
Kif17	Female	-3.70143		Gpa33	Female	-1.5394	-0.518832		Atp6v0a4	Female	-2.54654		Pcbp3	Female	-1.1144	-0.768761		Tchh	Male	1.02374	0.495373
2510009E07Rik	Female	-3.68859		Prss33	Female	-1.53647	-0.389647		Cntn2	Female	-2.54643		Mcts2	Female	-1.11416	-0.769023		Dennd1c	Male	1.02404	0.941783
Vstm5	Female	-3.68389		Rgs9bp	Female	-1.53619	-0.879948		Scara5	Female	-2.54556		Rab3d	Female	-1.24917	-0.773051		Stx3	Male	1.02549	0.545679
Wfdc15a	Female	-3.67508		Ubap1l	Female	-1.52739	0.156042		Kdelr3	Female	-2.54329		Tjp3	Female	-1.58425	-0.774051		Notch3	Male	1.02865	0.403614
Plb1	Female	-3.67402		Fermt3	Female	-1.52597	-0.968329		Col6a1	Female	-2.5319		Tmem106b	Female	-1.22903	-0.781195		Ccdc88c	Male	1.03316	-0.709427
Tgm2	Female	-3.66951		Fahd1	Female	-1.52537	-0.893351		Mboat4	Female	-2.53056		Mpst	Female	-1.25435	-0.783963		Foxp1	Male	1.04189	0.559395
Gm8994	Female	-3.64999		2610301B20Rik	Female	-1.52531	-0.965463		9030617O03Rik	Female	-2.52778		Nadsyn1	Female	-1.12581	-0.784064		Atp6v0c	Male	1.04212	-0.921869
Cdhr1	Female	-3.64775		Dlx3	Female	-1.52383	-0.725642		Cxcl14	Female	-2.52434		Synpo	Female	-1.13724	-0.790707		Plch2	Male	1.0489	-0.486183
Tmem211	Female	-3.64633		H2-Q10	Female	-1.5189	-0.90259		Eno2	Female	-2.51842		Scn1b	Female	-1.47463	-0.796234		Per3	Male	1.04914	-0.0905855
Alox12b	Female	-3.6407		Abca7	Female	-1.5184	-0.247791		Jakmip1	Female	-2.51735		Vwf	Female	-1.65197	-0.79798		Dgki	Male	1.05166	0.464941
Mfi2	Female	-3.63258		Nmnat3	Female	-1.51423	-0.498987		Trim66	Female	-2.5136		Lhfpl4	Female	-1.10191	-0.799256		Plxnb1	Male	1.05732	0.832374
Nxph4	Female	-3.61413		Catsperd	Female	-1.51348	-0.895442		Pde8a	Female	-2.48709		Myo1f	Female	-1.60909	-0.799749		Zbtb7a	Male	1.06167	-0.700464
6430411K18Rik	Female	-3.60294		Fabp3	Female	-1.51052	-0.413444		St8sia6	Female	-2.48697		Clybl	Female	-1.47848	-0.800422		1700097N02Rik	Male	1.06749	0.218111
1700057H21Rik	Female	-3.59491		Lamb3	Female	-1.5055	-0.76268		Matn3	Female	-2.48213		1700029P11Rik	Female	-1.64748	-0.801927		Hook2	Male	1.08014	0.8456
Hcn4	Female	-3.57952		Crebrf	Female	-1.50469	-0.900714		Dnaic2	Female	-2.46591		P4htm	Female	-1.057	-0.802208		Tgm3	Male	1.08117	-0.222935
H2-Eb1	Female	-3.57084		2210409E12Rik	Female	-1.50322	0.00279809		Grik3	Female	-2.46539		Sema4g	Female	-1.18791	-0.804442		Hspa1a	Male	1.08503	-0.472889
6330410L21Rik	Female	-3.57033		Ubxn11	Female	-1.50251	-0.740022		Ddr2	Female	-2.46032		Slc22a7	Female	-1.25539	-0.806539		Crb2	Male	1.08907	0.134244
Inca1	Female	-3.55368		Tcta	Female	-1.49698	-0.972224		Ckmt1	Female	-2.45567		Stat2	Female	-1.19012	-0.815942		Dok3	Male	1.09108	0.552783
Crtac1	Female	-3.5518		Clip4	Female	-1.49671	-0.932905		Rhobtb1	Female	-2.45268		Nrm	Female	-1.04133	-0.816347		Lrp2	Male	1.0998	-0.0643024
Defb42	Female	-3.54768		Esrrb	Female	-1.496	-0.625033		B3galnt1	Female	-2.45119		As3mt	Female	-1.08696	-0.816358		Vash1	Male	1.10625	-0.163278
Mirg	Female	-3.53812		3110079O15Rik	Female	-1.49489	-0.798558		Pgc	Female	-2.45112		Gyltl1b	Female	-1.03951	-0.819428		Piezo2	Male	1.10865	-0.682133
Atp12a	Female	-3.53787		Rbfox3	Female	-1.49136	-0.766374		Ccdc113	Female	-2.43767		Slit2	Female	-1.37992	-0.820007		Wdr90	Male	1.13813	0.512866
A2m	Female	-3.53583		Gpr135	Female	-1.48991	-0.844152		Gad1	Female	-2.40613		Smim14	Female	-1.44748	-0.824328		Unc13d	Male	1.13882	-0.695024
Rab11fip5	Female	-3.5345		Tead4	Female	-1.48955	-0.711018		Stac2	Female	-2.40556		Ptpru	Female	-1.01928	-0.824648		Shroom3	Male	1.15848	-0.0609337
Aldh1l1	Female	-3.52685		Dnm1	Female	-1.48805	-0.595689		Sfxn3	Female	-2.40262		Fbxl20	Female	-1.15548	-0.827654		Fam84b	Male	1.163	0.765128
Dnajb13	Female	-3.51106		Bmp8b	Female	-1.487	-0.888291		Susd2	Female	-2.39487		Npr2	Female	-1.2991	-0.82767		Sh3gl2	Male	1.16589	0.929358
Rec114	Female	-3.49424		Syngr4	Female	-1.48679	-0.720547		Nfix	Female	-2.38582		Socs3	Female	-1.36138	-0.828565		Dgka	Male	1.16621	0.714049
Klf4	Female	-3.48413		Adamtsl4	Female	-1.48674	-0.950504		Prdm14	Female	-2.37311		Atg4a	Female	-1.42093	-0.829764		Trim67	Male	1.17588	0.823588
Ovgp1	Female	-3.46125		Parvg	Female	-1.48439	-0.692392		Aire	Female	-2.35318		Ano1	Female	-1.12795	-0.830063		Grb10	Male	1.18704	-0.0758183
1700019E08Rik	Female	-3.46092		Slc7a4	Female	-1.48418	-0.75117		Pdgfrb	Female	-2.34807		Gata6	Female	-1.31951	-0.83392		Maml3	Male	1.20093	0.414012
Gm9895	Female	-3.45211		Eng	Female	-1.4826	-0.931844		Pla2g16	Female	-2.34063		Fam63b	Female	-1.93404	-0.838043		Pdzrn3	Male	1.20555	0.202341
Bdkrb2	Female	-3.44379		Pold4	Female	-1.48024	-0.594191		Efcab10	Female	-2.2996		Ltbp1	Female	-1.07867	-0.838076		Dkk1	Male	1.21024	0.444371
Pla2g4e	Female	-3.44128		G6b	Female	-1.48017	-0.988595		Sync	Female	-2.29946		Suv420h2	Female	-1.23138	-0.838927		Lama5	Male	1.21229	-0.900314
Fgf10	Female	-3.44047		Clybl	Female	-1.47848	-0.800422		Tns1	Female	-2.29512		Cyfip2	Female	-1.39156	-0.839393		Cachd1	Male	1.21232	-0.0121177
Atp6v1c2	Female	-3.4393		Scn1b	Female	-1.47463	-0.796234		Lrp1	Female	-2.29454		Ell3	Female	-1.10922	-0.84013		Pmel	Male	1.21331	-0.732998
Ctsh	Female	-3.43304		Acan	Female	-1.47323	-0.914		Klk11	Female	-2.29128		Snx25	Female	-1.27892	-0.840445		Megf6	Male	1.22851	0.061611
Fcgr2b	Female	-3.43043		4930444M15Rik	Female	-1.4726	-0.577157		Rusc2	Female	-2.29007		Creb3l1	Female	-1.13283	-0.844792		Ntn1	Male	1.2351	-0.695264
Kif19a	Female	-3.41126		Arsa	Female	-1.47155	-0.985336		Cyp2s1	Female	-2.29007		Klhl26	Female	-1.30556	-0.85278		Flt1	Male	1.23677	0.445268
Echdc3	Female	-3.39734		Id4	Female	-1.46656	-0.625612		Masp2	Female	-2.28914		Tmem159	Female	-1.09771	-0.852808		Cdkn1b	Male	1.24498	0.211182
E130018N17Rik	Female	-3.38941		Tfeb	Female	-1.46223	-0.6934		Pstpip2	Female	-2.27941		Unc13d	Female	-1.96	-0.854247		Arhgef26	Male	1.26654	0.305806
Kbtbd11	Female	-3.38459		Adam23	Female	-1.46198	-0.987933		Kcnip3	Female	-2.27418		Tgm1	Female	-1.10837	-0.855039		Crocc	Male	1.27815	-0.304383
Ldhc	Female	-3.38185		Tet2	Female	-1.4605	-0.91763		Slc37a2	Female	-2.2653		Rab43	Female	-1.07389	-0.856287		Nav2	Male	1.28011	-0.962288
Tex26	Female	-3.3674		Cd68	Female	-1.45902	-0.658991		Mapre3	Female	-2.25055		Syce1	Female	-1.19162	-0.857094		Mef2b	Male	1.28478	0.987622
Bcas1	Female	-3.36713		Rnf39	Female	-1.45664	-0.85616		Osm	Female	-2.24546		Slc13a4	Female	-1.12865	-0.858449		Fgd5	Male	1.31562	0.0847146
Ntrk3	Female	-3.36622		Atp4a	Female	-1.4563	-0.469171		Pygm	Female	-2.23448		Tmed3	Female	-1.24389	-0.865148		Bahcc1	Male	1.32007	-0.203719
Jdp2	Female	-3.36477		Mme	Female	-1.45609	-0.980904		Slco4a1	Female	-2.22848		Phf11d	Female	-1.09461	-0.86984		Tnfrsf19	Male	1.33355	0.638369
Igsf21	Female	-3.36362		4930447F24Rik	Female	-1.45317	-0.558398		Fetub	Female	-2.226		Cox6b2	Female	-1.88767	-0.870023		Pou2f3	Male	1.36623	0.915902
Ppp1r3g	Female	-3.36214		Mad2l2	Female	-1.45188	-0.985008		Sdc3	Female	-2.22321		Sec11c	Female	-1.11564	-0.870637		2610307P16Rik	Male	1.36988	0.369943
Ism2	Female	-3.35531		Tmem203	Female	-1.45185	-0.758054		Vdr	Female	-2.21698		Sobp	Female	-1.55617	-0.873009		Hmha1	Male	1.3937	0.192829
Vax2os	Female	-3.35222		Baiap2l1	Female	-1.4507	-0.971763		Krt19	Female	-2.20722		E030011O05Rik	Female	-1.25792	-0.882138		Greb1	Male	1.41628	0.197834
Nos3	Female	-3.34127		Helz2	Female	-1.44765	-0.819946		2310039L15Rik	Female	-2.2034		Lypd2	Female	-1.5825	-0.888014		Celsr3	Male	1.44411	-0.908034
Tmem179	Female	-3.33985		Smim14	Female	-1.44748	-0.824328		Ttc9	Female	-2.19576		Rfx2	Female	-1.31282	-0.888989		Irs2	Male	1.45501	0.531655
Acvrl1	Female	-3.33833		Ppfia3	Female	-1.44638	-0.9058		Gchfr	Female	-2.19344		Dhcr7	Female	-1.00848	-0.892358		9930014A18Rik	Male	1.46447	-0.221303
Adssl1	Female	-3.33818		Cisd3	Female	-1.44528	-0.6646		Rcsd1	Female	-2.19103		Msh4	Female	-1.76657	-0.894656		Efnb2	Male	1.47455	0.607561
Il27ra	Female	-3.33346		Hapln3	Female	-1.44243	-0.98044		Rcn1	Female	-2.18427		Abcc10	Female	-1.41205	-0.905605		Prtg	Male	1.49973	-0.332292
Vax2	Female	-3.32904		Plekhg6	Female	-1.44198	-0.958019		Ninj1	Female	-2.17374		Myo18a	Female	-1.27019	-0.913212		Eomes	Male	1.50314	0.574
Il6ra	Female	-3.32758		Cystm1	Female	-1.43823	-0.80095		Plekha6	Female	-2.1722		Ephx2	Female	-1.33609	-0.916958		Bmp4	Male	1.53586	0.608599
Padi2	Female	-3.31588		Aim1l	Female	-1.43311	-0.923585		Cpt1b	Female	-2.16648		Rasd1	Female	-1.29005	-0.922235		Wnt2b	Male	1.55413	0.53536
Cd82	Female	-3.31344		Spag6	Female	-1.43257	-0.364981		Izumo4	Female	-2.16574		Aim1l	Female	-1.43311	-0.923585		Fign	Male	1.60182	0.0822726
Lrrc10b	Female	-3.31103		Tmem52	Female	-1.43164	-0.103804		Wnk2	Female	-2.16089		Cpt1b	Female	-2.16648	-0.924212		Trib2	Male	1.62555	0.203802
Ly75	Female	-3.28262		Zdhhc14	Female	-1.43144	-0.590983		Slc5a4b	Female	-2.15469		Col4a2	Female	-1.04959	-0.936969		Axin2	Male	1.65316	-0.0524674
Lbp	Female	-3.27868		Fam210b	Female	-1.43141	-0.691602		Calb2	Female	-2.15302		Tcn2	Female	-1.59813	-0.945747		Evx1	Male	1.72173	0.305888
Klf15	Female	-3.27312		Als2cl	Female	-1.43055	-0.717755		Piwil1	Female	-2.1477		Pter	Female	-1.29209	-0.946549		Kdr	Male	1.75203	-0.518623
Trpm1	Female	-3.25112		Dnajc22	Female	-1.42924	-0.87894		Ggt1	Female	-2.14656		Ssc5d	Female	-1.17324	-0.951321		Fras1	Male	1.78552	0.273954
Gpat2	Female	-3.24932		Ak8	Female	-1.42825	0.0231301		Fkbp6	Female	-2.14224		Cldn4	Female	-1.3444	-0.95454		Adamtsl1	Male	1.85502	-0.694754
Lrrc18	Female	-3.24636		Rel	Female	-1.42673	-0.729348		C1rl	Female	-2.14088		Adora2b	Female	-1.18765	-0.954867		Gad1	Male	1.88777	-0.130331
Rhcg	Female	-3.24231		Sphk1	Female	-1.42634	-0.711756		Pdk2	Female	-2.13044		Fam161a	Female	-1.81272	-0.956605		Nrarp	Male	2.01792	0.057705
Tuba8	Female	-3.23935		Hist2h2be	Female	-1.42351	-0.335488		Ppp2r2c	Female	-2.11406		Kcnip2	Female	-1.14111	-0.957999		Sox11	Male	2.19016	0.47248
Pdha2	Female	-3.23197		Sec14l1	Female	-1.42183	-0.960149		Ndrg2	Female	-2.10961		Plekhg6	Female	-1.44198	-0.958019		AA986860	Male	2.51505	0.379284
Tmem132d	Female	-3.23037		Atg4a	Female	-1.42093	-0.829764		Creb3l2	Female	-2.09689		Rundc3b	Female	-1.5871	-0.960917
Cd59a	Female	-3.22501		1700026D08Rik	Female	-1.41995	-0.358825		Cpn1	Female	-2.09412		Stambpl1	Female	-1.02355	-0.961388		Diploid log2 differences are shown between CB male and CB female wt based on re-analysis of a previous dataset (Werner et al. 2017) and between our CB Kdm6aΔ/Y male clones and female wt (from Werner et al., 2017). The sex bias of each gene in wt is indicated as either female or male. Only genes with a ≥2 fold TPM difference in the wt comparison, and with a <2 fold TPM difference in Kdm6a KO are s…
Gp1ba	Female	-3.22207		Scn8a	Female	-1.41961	-0.691894		Gm2a	Female	-2.09062		Rhbdf2	Female	-1.27071	-0.962684
Mst1r	Female	-3.2203		Abcc10	Female	-1.41205	-0.905605		Fmnl1	Female	-2.08971		Kalrn	Female	-1.23882	-0.966113
H2-Bl	Female	-3.2096		B930041F14Rik	Female	-1.40905	-0.913946		Acap1	Female	-2.08473		Slc4a5	Female	-1.04072	-0.966465
Adamts8	Female	-3.20505		9330182L06Rik	Female	-1.40743	-0.300974		Spata6	Female	-2.08438		Tcta	Female	-1.49698	-0.972224
Ubash3a	Female	-3.20444		Slc7a1	Female	-1.40647	-0.902461		Fam114a1	Female	-2.07489		Ahnak	Female	-1.33585	-0.973465
Rufy4	Female	-3.18288		Cyfip2	Female	-1.39156	-0.839393		Etnk2	Female	-2.07475		C1rl	Female	-2.14088	-0.981724
Grik4	Female	-3.17986		Stk32c	Female	-1.38987	-0.657887		Rnase4	Female	-2.07145		Rassf2	Female	-1.17876	-0.982276
Sfrp5	Female	-3.17633		Immp2l	Female	-1.38978	-0.859678		Ptprj	Female	-2.07081		Ctsf	Female	-1.22742	-0.98324
Gsg1	Female	-3.17036		Fes	Female	-1.38605	-0.927687		Gch1	Female	-2.03928		Col4a1	Female	-1.02641	-0.991936
Tex40	Female	-3.16555		Tmem205	Female	-1.38567	-0.842776		Tgm3	Female	-2.03156		Ccnd2	Male	1.32384	0.99869
5033406O09Rik	Female	-3.16218		Clec2l	Female	-1.38458	-0.77631		Mdga1	Female	-2.02645		Arhgap18	Male	1.098	0.994238
Gpr182	Female	-3.15917		Lhx6	Female	-1.38426	-0.956612		Vegfa	Female	-2.02074		Cyp7b1	Male	1.48968	0.993452
Sowaha	Female	-3.15051		Parm1	Female	-1.38258	-0.247841		Spock2	Female	-2.00254		Thbs1	Male	1.77761	0.991031
Hk1os	Female	-3.14738		Ppp1r3d	Female	-1.38247	-0.484718		Cadm4	Female	-2.00008		Sgms2	Male	1.15364	0.966946
Myo18b	Female	-3.14495		Arhgef4	Female	-1.38221	-0.73753		Susd5	Female	-1.99711		Nckap5l	Male	1.07485	0.966672
Htra3	Female	-3.14422		Mipol1	Female	-1.38187	-0.707981		Guca1a	Female	-1.99703		Plce1	Male	1.23677	0.958875
Pla1a	Female	-3.14349		Tbx6	Female	-1.38165	-0.703066		Sacs	Female	-1.99701		Crlf1	Male	1.52279	0.95563
Col26a1	Female	-3.13053		Cd40	Female	-1.38046	-0.85476		Nid1	Female	-1.993		Cnn1	Male	1.07165	0.955107
Pax2	Female	-3.12588		Slit2	Female	-1.37992	-0.820007		Prickle2	Female	-1.98957		Bag2	Male	1.00301	0.950876
Dnah8	Female	-3.12305		Batf	Female	-1.37953	-0.873424		Cd302	Female	-1.98538		Tcerg1l	Male	1.29453	0.947206
Ankrd33b	Female	-3.11735		Ssh3	Female	-1.37626	-0.782611		Msln	Female	-1.97816		Setbp1	Male	1.22713	0.946114
Alpk3	Female	-3.10384		Alox12	Female	-1.3747	-0.598553		Ttc39c	Female	-1.97148		Taf1c	Male	1.20884	0.932501
Cd6	Female	-3.09871		Abca5	Female	-1.37458	-0.484542		Trim16	Female	-1.96963		Prss8	Male	1.16091	0.92774
Extl1	Female	-3.09837		Zbtb20	Female	-1.37264	-0.757377		Megf11	Female	-1.96337		Ptger1	Male	1.13171	0.910461
Rhbg	Female	-3.09746		Sema4f	Female	-1.3684	-0.275589		Unc13d	Female	-1.96		Emc8	Male	1.25224	0.900367
Ly6g6e	Female	-3.09617		Kctd7	Female	-1.3667	-0.969694		Chst11	Female	-1.95721		Cdx1	Male	1.10398	0.898052
Camk2n1	Female	-3.08664		F420014N23Rik	Female	-1.3665	-0.892212		Boc	Female	-1.95498		Cxxc1	Male	1.04346	0.894265
Rapgef3	Female	-3.08623		Abtb1	Female	-1.3628	-0.826141		Sh2d5	Female	-1.95179		Col1a1	Male	1.4219	0.880766
Dpep3	Female	-3.07951		Adgrb2	Female	-1.36251	-0.471134		Naga	Female	-1.95024		Tmem37	Male	1.07903	0.873015
Tuba3a	Female	-3.07816		Ly6h	Female	-1.36172	-0.917212		Tmem173	Female	-1.93437		4931414P19Rik	Male	1.19803	0.869567
Syt17	Female	-3.07079		Socs3	Female	-1.36138	-0.828565		Fam63b	Female	-1.93404		Rrs1	Male	1.00833	0.867855
Klk8	Female	-3.06583		1700003F12Rik	Female	-1.35988	-0.921911		Apom	Female	-1.93204		Foxred2	Male	1.01626	0.85995
Gck	Female	-3.06367		Sord	Female	-1.35974	-0.493547		Tbx21	Female	-1.92877		Palm2	Male	1.29648	0.856471
S1pr4	Female	-3.06314		Zbtb42	Female	-1.35855	-0.626812		Ppapdc2	Female	-1.92508		Gadd45g	Male	1.36757	0.845549
Mfsd7c	Female	-3.05469		Zfp516	Female	-1.35813	-0.828055		Cd1d1	Female	-1.9221		Gdf11	Male	1.37422	0.845395
Fignl2	Female	-3.04944		Hyal1	Female	-1.35793	-0.697406		Fam198b	Female	-1.91813		H13	Male	1.22303	0.841114
Pdcl2	Female	-3.04124		Sec14l2	Female	-1.35755	-0.579094		Ccdc3	Female	-1.9139		Nmi	Male	1.3115	0.83814
Pramel7	Female	-3.03427		Ano3	Female	-1.35691	-0.403594		Lgals12	Female	-1.90956		F11r	Male	1.01064	0.838084
Card14	Female	-3.0337		Lix1l	Female	-1.35573	-0.570961		Sema7a	Female	-1.90847		Fhl2	Male	1.23238	0.83359
Chst3	Female	-3.0326		Hykk	Female	-1.35509	-0.567478		Nagk	Female	-1.89646		Crct1	Male	1.38496	0.833006
Cbln3	Female	-3.03107		Oxld1	Female	-1.35474	-0.947157		Mgarp	Female	-1.89108		Nr2c2ap	Male	1.24266	0.817079
Tsks	Female	-3.02412		Wwtr1	Female	-1.35456	-0.800048		Cox6b2	Female	-1.88767		Mfap3l	Male	1.41541	0.802554
A330048O09Rik	Female	-3.0232		Yif1a	Female	-1.3536	-0.979801		D430019H16Rik	Female	-1.88266		Nckap1l	Male	1.42671	0.798781
Tmem181b-ps	Female	-3.01697		Rsph1	Female	-1.35303	-0.757541		Mxd4	Female	-1.88073		Prrt3	Male	1.17079	0.790166
Aldh1l2	Female	-3.01214		Cfap69	Female	-1.3527	-0.441108		Kank4	Female	-1.87117		Marveld3	Male	1.07384	0.784459
Ucp2	Female	-3.0058		Pros1	Female	-1.35206	-0.646309		Lama1	Female	-1.87098		En1	Male	1.07995	0.770241
Nim1k	Female	-3.00542		Cd9	Female	-1.35199	-0.998596		Dpm3	Female	-1.86761		Akr1b8	Male	1.10429	0.758701
Ush1g	Female	-2.997		Crhbp	Female	-1.34968	-0.0875011		Ttc28	Female	-1.86644		Mmp14	Male	1.05219	0.755239
Cela2a	Female	-2.98743		H2-M5	Female	-1.34819	-0.697816		Ltbp2	Female	-1.85939		Dnmt3b	Male	1.65265	0.741759
Timm8a2	Female	-2.98649		Phyhip	Female	-1.34797	-0.728329		Arhgef10l	Female	-1.85404		Cxcl12	Male	1.9158	0.728923
Tspan18	Female	-2.98436		Ccbl1	Female	-1.34752	-0.895774		Sycp3	Female	-1.85044		Fat1	Male	1.15571	0.726772
Pyroxd2	Female	-2.98254		Rph3al	Female	-1.34533	-0.818056		Inhbb	Female	-1.8476		Vwa2	Male	1.20666	0.712157
Dok5	Female	-2.9736		Cldn4	Female	-1.3444	-0.95454		P4ha1	Female	-1.84223		Axl	Male	1.02515	0.701249
Cdc42ep2	Female	-2.973		Hand1	Female	-1.34439	0.0263128		Atp1a3	Female	-1.84072		Eno3	Male	1.33372	0.700282
Pla2g2c	Female	-2.94946		4930402H24Rik	Female	-1.34369	-0.668209		Trappc6a	Female	-1.84013		Esrp2	Male	1.12271	0.690705
Epm2a	Female	-2.9485		Inafm1	Female	-1.34176	-0.710585		Neurl1b	Female	-1.83531		Cthrc1	Male	1.24847	0.681083
Atp1a2	Female	-2.94724		Bphl	Female	-1.33933	-0.48972		Elovl7	Female	-1.83261		Ptprz1	Male	1.07791	0.594254
Itgb3	Female	-2.94398		Rab26	Female	-1.33868	-0.745597		Pigyl	Female	-1.82508		Hivep2	Male	1.25028	0.564639
Defb30	Female	-2.94302		Ephx2	Female	-1.33609	-0.916958		Prrx2	Female	-1.8231		Gfra1	Male	1.21303	0.559543
Myom3	Female	-2.93138		Ahnak	Female	-1.33585	-0.973465		Slc30a3	Female	-1.81584		Nefm	Male	1.16338	0.548839
Ltk	Female	-2.92997		Pmvk	Female	-1.33149	-0.856347		Thy1	Female	-1.81509		Fzd6	Male	1.02182	0.542015
Haao	Female	-2.92782		C2cd2	Female	-1.32982	-0.871096		Fam161a	Female	-1.81272		Jph4	Male	1.19108	0.530866
Lims2	Female	-2.9263		Zkscan7	Female	-1.32742	-0.0728546		Pga5	Female	-1.81253		2610528J11Rik	Male	1.28768	0.512079
Defb47	Female	-2.92575		Man1c1	Female	-1.327	-0.597146		Loxl2	Female	-1.81157		Igsf9	Male	1.05429	0.509282
Nr2e3	Female	-2.92536		Aqp5	Female	-1.32457	-0.688778		Rtkn	Female	-1.81029		Mrc2	Male	1.35993	0.45849
Mmrn2	Female	-2.91439		Pde4c	Female	-1.32433	-0.388638		Apobec2	Female	-1.80974		Crmp1	Male	1.20934	0.451855
Dkk3	Female	-2.90314		6430531B16Rik	Female	-1.32377	-0.995173		Plxnd1	Female	-1.80928		Gbp2	Male	1.4198	0.445822
Sh2d4b	Female	-2.90052		1700012C14Rik	Female	-1.32125	-0.279589		Nupr1	Female	-1.80802		Tmem119	Male	1.28764	0.443792
Ushbp1	Female	-2.89992		Gata6	Female	-1.31951	-0.83392		Dner	Female	-1.80177		Plat	Male	1.24325	0.404897
Prkcb	Female	-2.89523		Edem2	Female	-1.31881	-0.994516		Vash1	Female	-1.79786		Tmem176b	Male	1.06283	0.286267
Fgf22	Female	-2.89313		Pon3	Female	-1.31788	-0.71671		Ddah2	Female	-1.79414		Zfp112	Male	1.02595	0.212736
Prss38	Female	-2.89298		Wif1	Female	-1.31457	-0.542478		Cmtm7	Female	-1.77882		Bcl6b	Male	1.0563	0.116079
Emp2	Female	-2.89233		Rfx2	Female	-1.31282	-0.888989		Gnal	Female	-1.7733		Dnmt3a	Male	1.07313	0.099871
Paqr5	Female	-2.87996		Pdcd4	Female	-1.31253	-0.942713		Msh4	Female	-1.76657		Robo4	Male	1.22006	-0.186573
1810063I02Rik	Female	-2.87678		Peli3	Female	-1.31249	-0.985259		Aldoc	Female	-1.76093
She	Female	-2.86706		Casz1	Female	-1.31118	-0.982295		Ldhd	Female	-1.75319		For each gene with sex-biased expression concordant between BC wt cells and with Werner et al, 2017 (Table S3C) that lost sex-biased expresspion in BC Kdm6aΔY clones the diploid log2 differences between male wt and female wt, and between male Kdm6aΔY and female wt are shown. The sex bias of each gene in wt is indicated as either female or male. Only genes with a ≥2 fold TPM difference (p<0.05) in…
Sapcd1	Female	-2.86034		Znrd1as	Female	-1.31049	-0.764269		Ampd3	Female	-1.75282
Rspo4	Female	-2.84733		Prkaa2	Female	-1.31014	-0.758988		D130020L05Rik	Female	-1.7446
B3gnt3	Female	-2.84718		Peg12	Female	-1.30822	-0.630014		Serinc2	Female	-1.74065
Pdzd7	Female	-2.84481		Adgrb1	Female	-1.30597	-0.58258		Myh13	Female	-1.73611
Pkd2l1	Female	-2.84186		Klhl26	Female	-1.30556	-0.85278		Gpr153	Female	-1.73507
Meiob	Female	-2.83734		Cabp7	Female	-1.30108	-0.497468		Angel1	Female	-1.73074
Smc1b	Female	-2.83519		Cables2	Female	-1.30071	-0.928866		Abca1	Female	-1.71509
Ucma	Female	-2.81482		BC055111	Female	-1.30014	-0.386928		Slc44a3	Female	-1.71457
Fam81a	Female	-2.81445		Arhgap44	Female	-1.29946	-0.925817		Heg1	Female	-1.71388
Prss50	Female	-2.81337		Npr2	Female	-1.2991	-0.82767		Slit3	Female	-1.71214
Fam83a	Female	-2.81176		Gm6654	Female	-1.29835	-0.58572		Lrrc48	Female	-1.71097
Pdzk1ip1	Female	-2.80641		Acot11	Female	-1.29829	-0.762534		Serp2	Female	-1.70411
Rassf4	Female	-2.80501		Slc31a1	Female	-1.29712	-0.948839		Gulo	Female	-1.70292
Ndrg1	Female	-2.80203		Tspan13	Female	-1.29705	-0.854355		Naglu	Female	-1.70166
Lonrf2	Female	-2.8013		Ift57	Female	-1.29536	-0.80013		Zcchc24	Female	-1.69469
Myh7b	Female	-2.79983		Nipal3	Female	-1.29274	-0.958419		Amhr2	Female	-1.69136
Zc3h6	Female	-2.79707		Pter	Female	-1.29209	-0.946549		Dazl	Female	-1.68173
Cacna1h	Female	-2.79426		Zbtb44	Female	-1.29152	-0.937073		Creg1	Female	-1.67899
D630039A03Rik	Female	-2.79344		Rasd1	Female	-1.29005	-0.922235		Thbd	Female	-1.66921
Coro2b	Female	-2.79158		Synm	Female	-1.28968	-0.913074		Rtp3	Female	-1.66346
Myl4	Female	-2.78699		Eml5	Female	-1.28917	-0.910393		Lbh	Female	-1.66247
Rgs22	Female	-2.78128		Dcxr	Female	-1.28728	-0.572832		Gnaz	Female	-1.65372
Myl7	Female	-2.77103		Spata24	Female	-1.28649	-0.496832		Vwf	Female	-1.65197
Aspg	Female	-2.7669		Ass1	Female	-1.28419	-0.815082		5330426P16Rik	Female	-1.64987
Papln	Female	-2.76618		Eefsec	Female	-1.28245	-0.891163		Smtnl2	Female	-1.64859
Stc1	Female	-2.76373		Appbp2os	Female	-1.28172	-0.906666		Gata2	Female	-1.64835
Misp	Female	-2.76194		Snx25	Female	-1.27892	-0.840445		1700029P11Rik	Female	-1.64748
Fank1	Female	-2.75924		Zfp57	Female	-1.27748	-0.743127		Tnik	Female	-1.64715
Dpysl4	Female	-2.75735		Fgfbp3	Female	-1.27571	-0.743746		Mical2	Female	-1.64446
Wipi1	Female	-2.75349		9630013K17Rik	Female	-1.27363	-0.562024		Mpp2	Female	-1.64291
Spdef	Female	-2.7471		0610012G03Rik	Female	-1.27179	-0.864172		Ccdc68	Female	-1.64246
Dmrtc2	Female	-2.73845		Rnf144b	Female	-1.27166	-0.854809		Elavl3	Female	-1.64159
Sirpa	Female	-2.73809		Iqcg	Female	-1.27082	-0.866718		Col5a1	Female	-1.63911
Sprr2i	Female	-2.73621		Rhbdf2	Female	-1.27071	-0.962684		Tcp11l2	Female	-1.63674
S100a14	Female	-2.72544		Myo18a	Female	-1.27019	-0.913212		Ttc25	Female	-1.63575
Wfdc10	Female	-2.72363		Cln6	Female	-1.26975	-0.315295		Fgd5	Female	-1.625
Calr4	Female	-2.72225		Reep6	Female	-1.26767	-0.613738		Rab39	Female	-1.62085
Klk10	Female	-2.72036		Cep131	Female	-1.26718	-0.725398		Tdrd7	Female	-1.61902
Ren1	Female	-2.71636		Fam126a	Female	-1.26331	-0.977541		Slc2a4	Female	-1.6145
Prelid2	Female	-2.71529		AI507597	Female	-1.26325	-0.792541		Hmha1	Female	-1.61077
Cahm	Female	-2.71506		Amt	Female	-1.26157	-0.920721		Myo1f	Female	-1.60909
Mtus2	Female	-2.70556		0610011F06Rik	Female	-1.26139	-0.986007		Ikbip	Female	-1.60669
Ankmy1	Female	-2.70485		Asl	Female	-1.26136	-0.888418		Tcp11l1	Female	-1.6033
Serpinb6c	Female	-2.70418		Dnah10	Female	-1.26103	-0.402991		Tppp3	Female	-1.603
Ppp1r14d	Female	-2.70391		Acad11	Female	-1.25948	-0.369871		Klb	Female	-1.59945
Eya2	Female	-2.70291		Tecpr1	Female	-1.2585	-0.811813		Tcn2	Female	-1.59813
Gnmt	Female	-2.70051		E030011O05Rik	Female	-1.25792	-0.882138		Nell2	Female	-1.59809
Oas3	Female	-2.69832		Npnt	Female	-1.25788	-0.573269		Rundc3b	Female	-1.5871
Gm11545	Female	-2.69803		Trpt1	Female	-1.25742	-0.671162		Tjp3	Female	-1.58425
1700018B08Rik	Female	-2.69148		Ntrk1	Female	-1.25576	-0.593575		Lypd2	Female	-1.5825
Arhgap30	Female	-2.6877		Dlgap3	Female	-1.25565	-0.668476		Srgn	Female	-1.57442
Ablim3	Female	-2.68692		Pik3r5	Female	-1.25555	-0.347901		Fbn2	Female	-1.5673
Gm12942	Female	-2.6839		Slc22a7	Female	-1.25539	-0.806539		Proca1	Female	-1.5636
Asgr2	Female	-2.6829		Mpst	Female	-1.25435	-0.783963		Capn5	Female	-1.5616
Galnt16	Female	-2.67663		Zfp385c	Female	-1.25374	-0.660714		Sobp	Female	-1.55617
Npy	Female	-2.67643		Zdhhc1	Female	-1.25366	-0.787169		Rin1	Female	-1.53618
Lrriq4	Female	-2.67533		Bend6	Female	-1.25354	-0.407269		P4ha2	Female	-1.53296
Zkscan2	Female	-2.67414		Plekhd1	Female	-1.25257	-0.855693		Col9a2	Female	-1.53187
Sorl1	Female	-2.67121		Higd2a	Female	-1.25193	-0.862875		Abca7	Female	-1.5184
Maats1	Female	-2.66743		Gm7325	Female	-1.2513	-0.125472		Kdm4b	Female	-1.51644
Kcnj12	Female	-2.66291		Hist1h2bc	Female	-1.25103	-0.497434		Nmnat3	Female	-1.51423
Fbp1	Female	-2.6613		Fam183b	Female	-1.24997	-0.113728		Loxl1	Female	-1.51112
Smim22	Female	-2.6578		Rab3d	Female	-1.24917	-0.773051		BC029722	Female	-1.51072
Loxl4	Female	-2.65756		D130017N08Rik	Female	-1.24901	-0.979036		Thnsl2	Female	-1.50587
Hspb2	Female	-2.65179		Cspg5	Female	-1.24894	-0.85012		Lamb3	Female	-1.5055
Gm5134	Female	-2.65172		Txndc16	Female	-1.24837	-0.593803		Sohlh2	Female	-1.5052
Chrnd	Female	-2.64763		Prickle4	Female	-1.24825	-0.438816		Atp2b4	Female	-1.50297
Bmp6	Female	-2.64336		Mmab	Female	-1.24788	-0.723161		Slfn9	Female	-1.50187
Gcnt4	Female	-2.64287		Phactr2	Female	-1.24774	-0.475169		Tcta	Female	-1.49698
Tmem213	Female	-2.64003		Dusp16	Female	-1.24663	-0.825534		Ano10	Female	-1.49544
Sit1	Female	-2.63429		Lrrc73	Female	-1.24659	-0.33316		Mkrn3	Female	-1.49312
Itpka	Female	-2.62988		Icam5	Female	-1.24644	-0.80464		Cplx1	Female	-1.49004
Ephx1	Female	-2.62861		Dgkh	Female	-1.24517	-0.459816		Tmem108	Female	-1.48948
Slc32a1	Female	-2.62197		Nuak1	Female	-1.24491	-0.82982		Hcn3	Female	-1.48837
AA465934	Female	-2.61687		Tmed3	Female	-1.24389	-0.865148		Dnm1	Female	-1.48805
Myof	Female	-2.61639		1500015A07Rik	Female	-1.24337	-0.939255		Gm12794	Female	-1.48472
Fam166b	Female	-2.61423		Stamos	Female	-1.2428	-0.490982		Fam20c	Female	-1.47863
Hrc	Female	-2.61246		Kalrn	Female	-1.23882	-0.966113		Clybl	Female	-1.47848
Caly	Female	-2.61048		Efhc1	Female	-1.23862	0.0758466		Galnt12	Female	-1.47546
Mal	Female	-2.61044		Gpr155	Female	-1.23849	-0.688712		Scn1b	Female	-1.47463
Ablim1	Female	-2.60941		Vil1	Female	-1.23708	-0.696191		Fam26e	Female	-1.46971
Ccdc69	Female	-2.60892		Tspyl1	Female	-1.23686	-0.94846		Padi3	Female	-1.46258
Slc41a3	Female	-2.60641		Fam78a	Female	-1.23567	-0.920428		Tfeb	Female	-1.46223
Celf6	Female	-2.60465		Mmp11	Female	-1.23535	-0.804292		Triml1	Female	-1.46004
Fcgr3	Female	-2.59755		Cyba	Female	-1.23462	-0.951591		Cd68	Female	-1.45902
Npb	Female	-2.59645		Zc3h12a	Female	-1.23451	-0.890324		Fam53b	Female	-1.44815
Clmn	Female	-2.59126		Slc35f5	Female	-1.23334	-0.841248		Smim14	Female	-1.44748
Fxyd6	Female	-2.57997		Suv420h2	Female	-1.23138	-0.838927		Plekhg6	Female	-1.44198
Mfge8	Female	-2.57168		Morn1	Female	-1.23049	-0.261676		Anxa2	Female	-1.43746
Gm5617	Female	-2.56394		S1pr3	Female	-1.23047	-0.708602		Fam101b	Female	-1.43553
Stat5a	Female	-2.5604		Tmem106b	Female	-1.22903	-0.781195		Aim1l	Female	-1.43311
Hrk	Female	-2.55931		Rin3	Female	-1.22861	-0.678224		Zdhhc14	Female	-1.43144
Sh3tc2	Female	-2.5564		Sowahb	Female	-1.22835	-0.807954		Sphk1	Female	-1.42634
Lmo1	Female	-2.55497		Heca	Female	-1.2279	-0.823642		Ecscr	Female	-1.42403
Tmem92	Female	-2.55064		Ctsf	Female	-1.22742	-0.98324		Sox15	Female	-1.42345
Cidea	Female	-2.54956		Ptrh1	Female	-1.22697	-0.968438		Atg4a	Female	-1.42093
Cobl	Female	-2.54816		Ankrd34b	Female	-1.22674	-0.790271		Abcc10	Female	-1.41205
Atp6v0a4	Female	-2.54654		Ppp2r5c	Female	-1.22527	-0.872197		Acp5	Female	-1.40679
Cntn2	Female	-2.54643		2310047M10Rik	Female	-1.22487	-0.791971		Scn3b	Female	-1.40612
Scara5	Female	-2.54556		Tubb2a-ps2	Female	-1.22481	-0.884431		Kif26a	Female	-1.40468
Kdelr3	Female	-2.54329		Fbxl2	Female	-1.22463	-0.630701		Ier3	Female	-1.40047
Col6a1	Female	-2.5319		Dclk2	Female	-1.22406	-0.946305		Sun2	Female	-1.39773
Mboat4	Female	-2.53056		Ccnd3	Female	-1.22103	-0.913922		Cyfip2	Female	-1.39156
Jam2	Female	-2.52792		Npdc1	Female	-1.2207	-0.752646		Ramp3	Female	-1.39042
9030617O03Rik	Female	-2.52778		1110051M20Rik	Female	-1.22062	-0.264513		Mypn	Female	-1.38902
Osbpl10	Female	-2.52763		Lima1	Female	-1.22017	-0.85327		Bdh1	Female	-1.38576
Cxcl14	Female	-2.52434		Tmem106c	Female	-1.21924	-0.696392		Slit2	Female	-1.37992
Tha1	Female	-2.52429		A430033K04Rik	Female	-1.21841	-0.553667		Rpl39l	Female	-1.3786
Lingo1	Female	-2.52021		Sox10	Female	-1.2168	-0.63774		P2rx7	Female	-1.37592
Card11	Female	-2.52001		Stat5b	Female	-1.21629	-0.499904		Abca5	Female	-1.37458
Eno2	Female	-2.51842		Lamtor2	Female	-1.21449	-0.93151		Pzp	Female	-1.36725
Aldh6a1	Female	-2.51765		Gm3336	Female	-1.21331	-0.784001		Upp1	Female	-1.36353
Jakmip1	Female	-2.51735		Il6st	Female	-1.21262	-0.747654		Socs3	Female	-1.36138
Trim66	Female	-2.5136		Dixdc1	Female	-1.21244	-0.567624		Tnip1	Female	-1.36024
Nrg2	Female	-2.5084		Brwd1	Female	-1.21155	-0.808892		Zbtb42	Female	-1.35855
Pla2g4f	Female	-2.50676		Katnal1	Female	-1.21154	-0.539317		Fgfr3	Female	-1.35801
Apod	Female	-2.50574		F2	Female	-1.20942	-0.64853		Ano3	Female	-1.35691
Ptgs1	Female	-2.50496		Lrrc51	Female	-1.20941	-0.51648		Reep5	Female	-1.35685
Bnip3	Female	-2.50488		Zfp30	Female	-1.20935	-0.868419		Lix1l	Female	-1.35573
Vstm2l	Female	-2.49733		Sgsm2	Female	-1.20868	-0.835997		Rsph1	Female	-1.35303
Fam189a2	Female	-2.49553		Fgfr4	Female	-1.20781	-0.138392		Plek2	Female	-1.3522
Vmac	Female	-2.49257		Pkd1	Female	-1.20587	-0.757301		Pros1	Female	-1.35206
Actl7b	Female	-2.48728		Nek9	Female	-1.20567	-0.825562		Baz2b	Female	-1.35088
Pde8a	Female	-2.48709		Mturn	Female	-1.20527	-0.403464		Cldn4	Female	-1.3444
St8sia6	Female	-2.48697		Gjb3	Female	-1.20409	-0.709307		4930402H24Rik	Female	-1.34369
Matn3	Female	-2.48213		Adamtsl5	Female	-1.20286	-0.437315		Tnfsf12	Female	-1.34168
8430419L09Rik	Female	-2.48119		Clnk	Female	-1.20226	-0.664653		Ephx2	Female	-1.33609
Gnat1	Female	-2.47899		Lgals8	Female	-1.20137	-0.601396		Ahnak	Female	-1.33585
Hist1h3c	Female	-2.47797		Usp3	Female	-1.20076	-0.78064		Espn	Female	-1.32344
Prr13	Female	-2.47246		C230037L18Rik	Female	-1.19764	-0.492823		Slc30a2	Female	-1.31975
Txnip	Female	-2.4717		Psph	Female	-1.1971	-0.542001		Gata6	Female	-1.31951
Aldh1a3	Female	-2.46891		Atp8b3	Female	-1.19703	-0.751478		Pon3	Female	-1.31788
Dnaic2	Female	-2.46591		Plin5	Female	-1.19674	-0.706538		Gdpd5	Female	-1.31723
Grik3	Female	-2.46539		Serhl	Female	-1.19657	-0.601271		Pde9a	Female	-1.31537
Ntng2	Female	-2.46239		Zbtb7a	Female	-1.19648	-0.695119		Rfx2	Female	-1.31282
Lyn	Female	-2.46124		Eef2kmt	Female	-1.19626	-0.429154		Sema6b	Female	-1.31276
2010001A14Rik	Female	-2.46041		Ndufa6	Female	-1.19553	-0.879241		Peg12	Female	-1.30822
Ddr2	Female	-2.46032		Gm20219	Female	-1.19436	-0.625447		Klhl26	Female	-1.30556
Lst1	Female	-2.45793		Pdk4	Female	-1.19207	-0.694977		Npr2	Female	-1.2991
Ppp1r16b	Female	-2.45733		Nubpl	Female	-1.19171	-0.871886		Pter	Female	-1.29209
Ckmt1	Female	-2.45567		Syce1	Female	-1.19162	-0.857094		Rasd1	Female	-1.29005
Hpse	Female	-2.45336		Stat2	Female	-1.19012	-0.815942		Ncf1	Female	-1.28791
Rhobtb1	Female	-2.45268		Olfml1	Female	-1.18981	-0.669777		Slc16a3	Female	-1.28757
Sdk2	Female	-2.45217		Tyk2	Female	-1.18943	-0.521984		Spata24	Female	-1.28649
B3galnt1	Female	-2.45119		Sema4g	Female	-1.18791	-0.804442		Sec23a	Female	-1.2808
Pgc	Female	-2.45112		Adora2b	Female	-1.18765	-0.954867		Snx25	Female	-1.27892
Cited4	Female	-2.44702		Arfgap3	Female	-1.18689	-0.764283		Fgfbp3	Female	-1.27571
Cd7	Female	-2.44428		Hrh1	Female	-1.18674	-0.947283		Myo5c	Female	-1.27226
Gdf15	Female	-2.44357		Nphp3	Female	-1.18564	-0.776917		Rhbdf2	Female	-1.27071
Cd79b	Female	-2.4418		Zc3hav1l	Female	-1.1851	-0.896358		Myo18a	Female	-1.27019
Ccdc113	Female	-2.43767		Tbc1d8	Female	-1.18457	-0.381494		Cln6	Female	-1.26975
Fry	Female	-2.43548		Acsl6	Female	-1.18396	-0.848924		Reep6	Female	-1.26767
Ggt6	Female	-2.4309		Camta1	Female	-1.18369	-0.94427		Lsp1	Female	-1.2676
Ccdc63	Female	-2.43057		Mfap5	Female	-1.18344	-0.986343		Hspb1	Female	-1.26609
Spns2	Female	-2.4274		Ttc7	Female	-1.18239	-0.797915		E030011O05Rik	Female	-1.25792
Aloxe3	Female	-2.42434		Myo6	Female	-1.18232	0.121259		Apcdd1	Female	-1.25739
5830454E08Rik	Female	-2.41608		Pcx	Female	-1.18203	-0.753754		Hormad2	Female	-1.25704
4930506C21Rik	Female	-2.41005		E130311K13Rik	Female	-1.18193	-0.770092		Dlgap3	Female	-1.25565
Rhpn1	Female	-2.40968		Nfkbia	Female	-1.1814	-0.942584		Slc22a7	Female	-1.25539
Serpina3h	Female	-2.40962		Ncoa1	Female	-1.18104	-0.519125		Mpst	Female	-1.25435
Gad1	Female	-2.40613		Platr7	Female	-1.1808	-0.00823586		Hist1h2bc	Female	-1.25103
Stac2	Female	-2.40556		Ush1c	Female	-1.18061	-0.160561		Rab3d	Female	-1.24917
Apoa1	Female	-2.40338		Rasa3	Female	-1.18046	-0.566881		Txndc16	Female	-1.24837
Sfxn3	Female	-2.40262		Rassf2	Female	-1.17876	-0.982276		Tmed3	Female	-1.24389
Crhr2	Female	-2.40059		Gpr3	Female	-1.17859	-0.951541		Shisa7	Female	-1.24352
Cntd1	Female	-2.39936		Rnf130	Female	-1.17764	-0.825442		Syngr1	Female	-1.239
1700108F19Rik	Female	-2.39898		Klf5	Female	-1.17755	-0.490657		Kalrn	Female	-1.23882
Susd2	Female	-2.39487		Pla2g1b	Female	-1.17557	-0.60567		Gpr155	Female	-1.23849
Slc27a5	Female	-2.39265		Scrn1	Female	-1.17502	-0.1759		A930004D18Rik	Female	-1.2326
Nup210l	Female	-2.38851		Coro6	Female	-1.17495	-0.692958		Suv420h2	Female	-1.23138
Nfix	Female	-2.38582		Zfp775	Female	-1.1746	-0.96166		S1pr3	Female	-1.23047
Atp4b	Female	-2.38436		Sec14l4	Female	-1.17436	-0.88035		Tmem106b	Female	-1.22903
Ildr1	Female	-2.38352		Ssc5d	Female	-1.17324	-0.951321		Ctsf	Female	-1.22742
Micall2	Female	-2.37963		Dlgap1	Female	-1.173	-0.579689		Hist1h2ae	Female	-1.22544
4930455G09Rik	Female	-2.37678		Nmnat2	Female	-1.17299	-0.277243		Katnal1	Female	-1.21154
Prdm14	Female	-2.37311		Sgsm1	Female	-1.17298	-0.712078		Tnfrsf23	Female	-1.207
4930565N06Rik	Female	-2.37058		Slc35d2	Female	-1.17265	-0.465979		Pkd1	Female	-1.20587
Ptges	Female	-2.37039		Adamts15	Female	-1.17087	-0.885956		Adamtsl5	Female	-1.20286
Laptm5	Female	-2.36095		Kdm7a	Female	-1.16897	-0.960576		Lgals8	Female	-1.20137
Ldhal6b	Female	-2.36074		Ctsb	Female	-1.16793	-0.976968		Gm5595	Female	-1.20065
Prss35	Female	-2.36063		Kcns3	Female	-1.16786	-0.928133		Sh3pxd2b	Female	-1.19952
Rab6b	Female	-2.35972		4930581F22Rik	Female	-1.16685	-0.926839		Atp8b3	Female	-1.19703
Miox	Female	-2.35967		Gls2	Female	-1.16648	-0.955688		Zbtb7a	Female	-1.19648
Hoxc13	Female	-2.35419		Itgb4	Female	-1.16601	-0.486892		Trim56	Female	-1.19424
Aire	Female	-2.35318		Tmc6	Female	-1.16591	-0.943981		Tmc7	Female	-1.19317
M1ap	Female	-2.35097		Phyh	Female	-1.16541	-0.837156		Syce1	Female	-1.19162
Mapt	Female	-2.35071		Ndrg4	Female	-1.16405	-0.834948		Stat2	Female	-1.19012
Pdgfrb	Female	-2.34807		Mov10l1	Female	-1.16226	-0.870139		Sema4g	Female	-1.18791
Gna15	Female	-2.343		Kctd12	Female	-1.16125	-0.490528		Adora2b	Female	-1.18765
Efhb	Female	-2.34176		Aifm2	Female	-1.16091	-0.762604		Arfgap3	Female	-1.18689
Tcl1	Female	-2.34076		Nacc2	Female	-1.16042	-0.647432		Pwwp2b	Female	-1.18499
Pla2g16	Female	-2.34063		Pctp	Female	-1.1604	-0.385148		Rasa3	Female	-1.18046
Grm2	Female	-2.33812		Lrrc14b	Female	-1.15962	-0.713316		Rassf2	Female	-1.17876
Mlycd	Female	-2.33689		Rtn4r	Female	-1.15824	-0.601699		Klf5	Female	-1.17755
Crybb3	Female	-2.32691		Rnft2	Female	-1.15692	-0.511853		Ssc5d	Female	-1.17324
Ccna1	Female	-2.32364		Pim3	Female	-1.15557	-0.615823		Pfkl	Female	-1.16821
Fam219aos	Female	-2.32263		Fbxl20	Female	-1.15548	-0.827654		Itgb4	Female	-1.16601
Fgf3	Female	-2.3197		Hibadh	Female	-1.15496	-0.53374		Nacc2	Female	-1.16042
Hap1	Female	-2.3181		H2-DMa	Female	-1.15481	-0.700522		Tgfbi	Female	-1.1594
Nfe2	Female	-2.31219		Ppm1m	Female	-1.15474	-0.888825		Fbxl20	Female	-1.15548
Dio3	Female	-2.31042		Slc2a7	Female	-1.15309	-0.951451		Myh14	Female	-1.14866
C030039L03Rik	Female	-2.30962		Acap2	Female	-1.15113	-0.7297		Fam214b	Female	-1.14759
Pink1	Female	-2.30212		Slc45a3	Female	-1.15025	-0.879161		Kcnip2	Female	-1.14111
Efcab10	Female	-2.2996		Myh14	Female	-1.14866	-0.646308		Dstyk	Female	-1.14095
Sync	Female	-2.29946		Abhd2	Female	-1.14836	-0.953355		Rims3	Female	-1.14086
Tns1	Female	-2.29512		Ppfibp2	Female	-1.14795	-0.692173		Synpo	Female	-1.13724
Chadl	Female	-2.29486		Fam214b	Female	-1.14759	-0.767559		1700097N02Rik	Female	-1.13699
Lrp1	Female	-2.29454		Arl5c	Female	-1.14639	-0.377348		Hsd17b14	Female	-1.13398
Madcam1	Female	-2.29391		Daam1	Female	-1.14623	-0.724747		Creb3l1	Female	-1.13283
Car5a	Female	-2.29144		Wasf3	Female	-1.14477	-0.828362		Tubg2	Female	-1.13061
Klk11	Female	-2.29128		D330023K18Rik	Female	-1.14474	-0.734968		Slc13a4	Female	-1.12865
Rusc2	Female	-2.29007		Cryzl1	Female	-1.14404	0.00389231		Ano1	Female	-1.12795
Cyp2s1	Female	-2.29007		1700020D05Rik	Female	-1.14273	-0.539244		Nadsyn1	Female	-1.12581
Masp2	Female	-2.28914		Map3k10	Female	-1.14211	-0.634092		Rps6ka4	Female	-1.12374
Ahsg	Female	-2.28911		Kcnip2	Female	-1.14111	-0.957999		Pramel1	Female	-1.12115
Rbakdn	Female	-2.28791		Dstyk	Female	-1.14095	-0.44553		Tinagl1	Female	-1.12017
Dpys	Female	-2.28698		Rims3	Female	-1.14086	-0.655623		Il10rb	Female	-1.11677
Slc25a48	Female	-2.28454		Panct2	Female	-1.14041	-0.662732		Sec11c	Female	-1.11564
Ppp1r3c	Female	-2.28326		Sh2b3	Female	-1.13921	-0.907062		Pcbp3	Female	-1.1144
Tfr2	Female	-2.28226		Cox17	Female	-1.13919	-0.965022		Mcts2	Female	-1.11416
Pstpip2	Female	-2.27941		Brdt	Female	-1.13917	-0.780221		Gng12	Female	-1.11216
Slc30a10	Female	-2.27455		Stard4	Female	-1.13755	-0.980175		Ell3	Female	-1.10922
Kcnip3	Female	-2.27418		Fcho2	Female	-1.13726	-0.689641		Tgm1	Female	-1.10837
Hus1b	Female	-2.26933		Synpo	Female	-1.13724	-0.790707		Ifnar2	Female	-1.10429
Slc37a2	Female	-2.2653		Wdr5	Female	-1.13627	-0.968768		Rgs9	Female	-1.10241
Eppk1	Female	-2.26428		4933406J08Rik	Female	-1.13605	-0.70817		Lhfpl4	Female	-1.10191
Ppp1r3b	Female	-2.26402		Dirc2	Female	-1.13529	-0.95145		Fkbp1b	Female	-1.09846
Cldn3	Female	-2.26282		Ulk1	Female	-1.13477	-0.845552		Tmem159	Female	-1.09771
Olfm2	Female	-2.25928		Plcd3	Female	-1.13285	-0.961802		Hlf	Female	-1.09591
Cep112	Female	-2.2554		Creb3l1	Female	-1.13283	-0.844792		Phf11d	Female	-1.09461
Nxnl2	Female	-2.2532		4930563E22Rik	Female	-1.13251	-0.582513		Podxl2	Female	-1.09214
Mapre3	Female	-2.25055		Pdia5	Female	-1.13152	-0.852993		Tbc1d13	Female	-1.0917
1700026L06Rik	Female	-2.25013		Bend7	Female	-1.13142	-0.174675		Plcxd2	Female	-1.09146
Tbc1d30	Female	-2.24956		Tubg2	Female	-1.13061	-0.49871		Lipg	Female	-1.0913
Alox5ap	Female	-2.24954		Pdpk1	Female	-1.13042	-0.773152		Sema6c	Female	-1.08972
Rbm44	Female	-2.24935		Tm6sf1	Female	-1.12995	-0.485122		Mybpc2	Female	-1.08744
1700001L05Rik	Female	-2.24855		Slc13a4	Female	-1.12865	-0.858449		As3mt	Female	-1.08696
1700028B04Rik	Female	-2.24646		Ggt7	Female	-1.12803	-0.780924		Ulk2	Female	-1.08678
Hsh2d	Female	-2.24575		Ano1	Female	-1.12795	-0.830063		Hectd2	Female	-1.08646
Osm	Female	-2.24546		Sct	Female	-1.12686	-0.569059		Chpt1	Female	-1.07898
Clcnkb	Female	-2.23981		Usp2	Female	-1.12667	-0.693025		Ltbp1	Female	-1.07867
Pygm	Female	-2.23448		Nadsyn1	Female	-1.12581	-0.784064		Sult5a1	Female	-1.07709
Padi1	Female	-2.23389		Cldn9	Female	-1.12574	-0.741417		Cpxm1	Female	-1.07703
Rgs3	Female	-2.22877		Mib2	Female	-1.12534	-0.936797		Fbln2	Female	-1.0744
Slco4a1	Female	-2.22848		Esrra	Female	-1.12453	-0.977998		Rab43	Female	-1.07389
Fetub	Female	-2.226		Agbl3	Female	-1.12448	-0.770379		Cd164l2	Female	-1.07079
BC021614	Female	-2.22407		Bahcc1	Female	-1.12335	-0.996805		Fez2	Female	-1.06976
Sdc3	Female	-2.22321		Ak1	Female	-1.12256	-0.938476		Rasgrp1	Female	-1.06861
Vdr	Female	-2.21698		G6pc3	Female	-1.12231	-0.942153		Afap1l1	Female	-1.06719
Pfkp	Female	-2.21668		Kank2	Female	-1.12193	-0.5858		Zrsr1	Female	-1.06611
Rtn1	Female	-2.21076		Map3k1	Female	-1.12188	-0.934926		Foxq1	Female	-1.06334
Sned1	Female	-2.20997		Oasl1	Female	-1.1214	-0.81881		Chrm4	Female	-1.06193
Ikbke	Female	-2.20739		Pramel1	Female	-1.12115	-0.507379		Ccdc122	Female	-1.06185
Mras	Female	-2.20724		Zc2hc1c	Female	-1.12107	-0.473722		2200002D01Rik	Female	-1.06127
Krt19	Female	-2.20722		Tnfaip2	Female	-1.12099	0.0952877		P4htm	Female	-1.057
St8sia1	Female	-2.20598		Tinagl1	Female	-1.12017	-0.185445		Fuca1	Female	-1.05634
2310039L15Rik	Female	-2.2034		Ooep	Female	-1.12005	-0.059416		Ltbp3	Female	-1.0524
Ly6g5c	Female	-2.20322		Cyth1	Female	-1.11969	-0.823046		Cyp4f16	Female	-1.05016
Lpin1	Female	-2.19954		Ddit4l	Female	-1.1183	-0.464448		Col4a2	Female	-1.04959
Camk1d	Female	-2.19828		Pip4k2a	Female	-1.11808	-0.848384		C2	Female	-1.04669
Ttc9	Female	-2.19576		Il10rb	Female	-1.11677	-0.353682		Mdfi	Female	-1.04429
Gchfr	Female	-2.19344		Vat1	Female	-1.11588	-0.809561		Sgsh	Female	-1.04399
2510003B16Rik	Female	-2.19327		Sec11c	Female	-1.11564	-0.870637		Tmem151b	Female	-1.04332
Rcsd1	Female	-2.19103		4930483K19Rik	Female	-1.11508	-0.715477		Nrm	Female	-1.04133
Trim29	Female	-2.18694		Pcbp3	Female	-1.1144	-0.768761		Slc4a5	Female	-1.04072
Rcn1	Female	-2.18427		Mcts2	Female	-1.11416	-0.769023		Ppl	Female	-1.03972
Dnajc5g	Female	-2.18203		Lrp10	Female	-1.11291	-0.985182		Gyltl1b	Female	-1.03951
St6galnac3	Female	-2.17964		Gng12	Female	-1.11216	-0.744108		Slc48a1	Female	-1.03409
Prima1	Female	-2.17843		2010300C02Rik	Female	-1.11175	-0.341304		Sox7	Female	-1.03355
Ninj1	Female	-2.17374		Isg20	Female	-1.1116	-0.96991		Ypel5	Female	-1.03144
Plekha6	Female	-2.1722		Apoe	Female	-1.11112	-0.379834		Trp53inp2	Female	-1.03142
Npm2	Female	-2.17128		Ell3	Female	-1.10922	-0.84013		Itga2b	Female	-1.0308
Cpt1b	Female	-2.16648		Hes1	Female	-1.10903	-0.453561		Kcnab3	Female	-1.03038
Izumo4	Female	-2.16574		Tgm1	Female	-1.10837	-0.855039		Aldoa	Female	-1.02934
Bmp7	Female	-2.16469		Usp49	Female	-1.10786	-0.839214		Col4a1	Female	-1.02641
Gjb5	Female	-2.16424		Paox	Female	-1.10774	-0.852359		Parvb	Female	-1.02373
Adcy3	Female	-2.16413		Bckdha	Female	-1.10736	-0.937045		Stambpl1	Female	-1.02355
Cct6b	Female	-2.16264		Lysmd4	Female	-1.10673	-0.59436		Ldb3	Female	-1.02067
Wnk2	Female	-2.16089		Fgf1	Female	-1.10646	-0.153146		Fmn1	Female	-1.02043
Tmem8b	Female	-2.15982		Siah2	Female	-1.10603	-0.442011		Ptpru	Female	-1.01928
Adap2	Female	-2.15968		Abtb2	Female	-1.10545	-0.483755		Itga7	Female	-1.01722
Capn11	Female	-2.15944		Tmem82	Female	-1.10511	-0.527966		Tspan2	Female	-1.0144
Slc15a1	Female	-2.15861		Ifnar2	Female	-1.10429	-0.693068		Prph	Female	-1.01352
Prmt8	Female	-2.15672		Slc12a6	Female	-1.10419	-0.779343		Efna3	Female	-1.01343
Gprin2	Female	-2.15572		Prdm16	Female	-1.1033	-0.791626		Nfil3	Female	-1.00967
Nanog	Female	-2.15523		Mavs	Female	-1.10326	-0.997071		Dhcr7	Female	-1.00848
Slc5a4b	Female	-2.15469		Fos	Female	-1.10248	-0.854401		Tbc1d9b	Female	-1.00567
Calb2	Female	-2.15302		Rgs9	Female	-1.10241	0.19297		Prkcz	Female	-1.00482
2310039H08Rik	Female	-2.14929		Cyp2t4	Female	-1.10213	-0.634041		Cers6	Female	-1.00464
Piwil1	Female	-2.1477		Bach2	Female	-1.10192	-0.171125		Wbp2nl	Female	-1.00342
Hist1h2ag	Female	-2.14754		Lhfpl4	Female	-1.10191	-0.799256		Slc16a10	Female	-1.00296
Ggt1	Female	-2.14656		Rabepk	Female	-1.10075	-0.772957		P2rx5	Female	-1.00286
Calml4	Female	-2.14431		Cd59b	Female	-1.09987	-0.431677		Nxn	Male	1.00002
Nlrp9b	Female	-2.14308		Tpcn1	Female	-1.09898	-0.797901		Bag2	Male	1.00301
Fkbp6	Female	-2.14224		Fkbp1b	Female	-1.09846	-0.744832		Rrs1	Male	1.00833
C1rl	Female	-2.14088		Aaed1	Female	-1.09792	-0.697088		F11r	Male	1.01064
Smkr-ps	Female	-2.13822		Tmem159	Female	-1.09771	-0.852808		Foxred2	Male	1.01626
Slc35f3	Female	-2.13795		Tmem151a	Female	-1.09601	-0.643646		Fzd6	Male	1.02182
Fgf11	Female	-2.13642		Cpt2	Female	-1.09592	-0.603361		Axl	Male	1.02515
Hopx	Female	-2.13614		Arl14epl	Female	-1.095	-0.96591		Zfp112	Male	1.02595
Susd3	Female	-2.1328		Phf11d	Female	-1.09461	-0.86984		Cxxc1	Male	1.04346
Pdk2	Female	-2.13044		Flot1	Female	-1.09459	-0.567741		Mmp14	Male	1.05219
Psd2	Female	-2.12959		Fam65a	Female	-1.09383	-0.963532		Igsf9	Male	1.05429
Slc31a2	Female	-2.1259		Cpne1	Female	-1.0938	-0.5496		Bcl6b	Male	1.0563
2410004P03Rik	Female	-2.12542		Chchd10	Female	-1.0922	-0.579583		Tmem176b	Male	1.06283
Man2b2	Female	-2.12523		Podxl2	Female	-1.09214	-0.426597		Stk36	Male	1.06539
Clcnka	Female	-2.12454		Dnajc4	Female	-1.09206	-0.735567		Cnn1	Male	1.07165
Fam134b	Female	-2.116		Tbc1d13	Female	-1.0917	-0.565528		Dnmt3a	Male	1.07313
Ppp2r2c	Female	-2.11406		Plcxd2	Female	-1.09146	-0.766614		Marveld3	Male	1.07384
Acsf2	Female	-2.11299		Lipg	Female	-1.0913	-0.70301		Nckap5l	Male	1.07485
Nos1	Female	-2.11244		Mfsd12	Female	-1.09068	-0.637416		Ptprz1	Male	1.07791
Cyp4f13	Female	-2.11189		Tubb2a	Female	-1.09061	-0.489577		Tmem37	Male	1.07903
Adrbk2	Female	-2.10989		Smug1	Female	-1.09058	-0.721616		Fam83h	Male	1.07974
Ndrg2	Female	-2.10961		Sdcbp2	Female	-1.08991	-0.479528		En1	Male	1.07995
Chrnb4	Female	-2.10827		Zfp277	Female	-1.08942	-0.746646		Atcay	Male	1.09067
Tnfrsf9	Female	-2.10527		Mybpc2	Female	-1.08744	-0.190498		Pirt	Male	1.09594
Ppp3cc	Female	-2.10522		Igf2bp2	Female	-1.08727	-0.937486		Cdkl3	Male	1.09729
Bcl2l14	Female	-2.10336		As3mt	Female	-1.08696	-0.816358		Arhgap18	Male	1.098
Sstr2	Female	-2.10031		Ulk2	Female	-1.08678	-0.447938		Mtmr11	Male	1.10032
Creb3l2	Female	-2.09689		Hectd2	Female	-1.08646	-0.233679		Adamts4	Male	1.10305
Cfap45	Female	-2.09458		Crlf2	Female	-1.0846	-0.711578		Cdx1	Male	1.10398
Cpn1	Female	-2.09412		Lrch1	Female	-1.08399	-0.679518		Akr1b8	Male	1.10429
Gm2a	Female	-2.09062		1700037H04Rik	Female	-1.08238	-0.893629		Fads3	Male	1.10675
Nfe2l3	Female	-2.09039		Crip3	Female	-1.08222	-0.610431		Mt1	Male	1.10857
Fmnl1	Female	-2.08971		AI413582	Female	-1.08199	-0.481857		Grhl2	Male	1.11596
Ttyh2	Female	-2.0893		Nanos1	Female	-1.08197	-0.265159		Dok2	Male	1.11631
Tnnt2	Female	-2.08896		Tspyl4	Female	-1.08162	-0.548887		Nefl	Male	1.11853
Cabp4	Female	-2.08878		Klhl24	Female	-1.08146	-0.680261		Esrp2	Male	1.12271
Acap1	Female	-2.08473		Slc22a18	Female	-1.08109	-0.604708		Bicd1	Male	1.12594
Spata6	Female	-2.08438		Ralgps1	Female	-1.07959	-0.531298		Gsto1	Male	1.13035
Pkd1l2	Female	-2.08357		Man1a	Female	-1.07935	-0.391233		Ptger1	Male	1.13171
A930005H10Rik	Female	-2.08289		Chpt1	Female	-1.07898	-0.617778		Ovol2	Male	1.13396
Ubxn10	Female	-2.08113		Ltbp1	Female	-1.07867	-0.838076		Sgms2	Male	1.15364
Proser2	Female	-2.08007		Eps8l2	Female	-1.07707	-0.702843		D630023F18Rik	Male	1.15533
D930028M14Rik	Female	-2.07926		Narf	Female	-1.07655	-0.843827		Fat1	Male	1.15571
Fam114a1	Female	-2.07489		Gstz1	Female	-1.0764	-0.767277		Ube2j1	Male	1.15639
Etnk2	Female	-2.07475		Sil1	Female	-1.07592	-0.659418		Prss8	Male	1.16091
Slc52a3	Female	-2.07408		Rab43	Female	-1.07389	-0.856287		Nefm	Male	1.16338
1700101E01Rik	Female	-2.07332		Oas1d	Female	-1.07381	-0.692476		Prrt3	Male	1.17079
Tekt1	Female	-2.07198		Tmtc4	Female	-1.07289	-0.8557		Ets1	Male	1.17702
Rnase4	Female	-2.07145		Gm28042	Female	-1.072	-0.511327		Ica1	Male	1.18286
Ptprj	Female	-2.07081		Heatr5b	Female	-1.07168	-0.732234		Cacna2d1	Male	1.18884
S100a13	Female	-2.06601		Garnl3	Female	-1.07139	-0.535927		Jph4	Male	1.19108
Triml2	Female	-2.06528		Cd164l2	Female	-1.07079	-0.52118		2610008E11Rik	Male	1.19687
C1ql4	Female	-2.06412		Pigh	Female	-1.07057	-0.877698		4931414P19Rik	Male	1.19803
Azin2	Female	-2.0629		Hscb	Female	-1.06993	-0.419208		Frem2	Male	1.2017
Fam228b	Female	-2.06175		Fez2	Female	-1.06976	-0.55002		Aim2	Male	1.2039
Qpct	Female	-2.0601		Med12l	Female	-1.0673	-0.588305		Vwa2	Male	1.20666
Tunar	Female	-2.05755		Afap1l1	Female	-1.06719	-0.762022		Taf1c	Male	1.20884
Slc2a3	Female	-2.05584		Bckdhb	Female	-1.06643	-0.722029		Crmp1	Male	1.20934
Actl10	Female	-2.05227		Sarm1	Female	-1.06567	-0.685479		Nrsn1	Male	1.20961
Hoxd1	Female	-2.04637		Odf3b	Female	-1.06555	-0.168473		Anxa3	Male	1.21119
Mfsd9	Female	-2.03981		Kcnn1	Female	-1.06528	-0.564051		Gfra1	Male	1.21303
Gch1	Female	-2.03928		Rwdd3	Female	-1.0648	-0.43107		Robo4	Male	1.22006
Kit	Female	-2.03655		Fads1	Female	-1.06436	-0.901206		H13	Male	1.22303
Tfcp2l1	Female	-2.03636		D10Jhu81e	Female	-1.06338	-0.764355		Setbp1	Male	1.22713
Tgm3	Female	-2.03156		Foxq1	Female	-1.06334	0.112443		Fhl2	Male	1.23238
Pax8	Female	-2.02927		Ddit3	Female	-1.06334	0.0463185		Slc5a5	Male	1.23346
Acss2	Female	-2.02904		Ccdc122	Female	-1.06185	-0.636463		Plce1	Male	1.23677
Mdga1	Female	-2.02645		Tep1	Female	-1.06171	-0.586932		Slc25a24	Male	1.23733
Adam11	Female	-2.02463		Ubash3b	Female	-1.06142	-0.371326		Nr2c2ap	Male	1.24266
Celsr1	Female	-2.02378		2200002D01Rik	Female	-1.06127	-0.588022		Plat	Male	1.24325
Adcy5	Female	-2.02269		2510002D24Rik	Female	-1.05828	-0.944561		Cthrc1	Male	1.24847
Vegfa	Female	-2.02074		Samd8	Female	-1.05805	-0.861275		Hivep2	Male	1.25028
Ptgds	Female	-2.02048		Fam213b	Female	-1.0574	-0.749656		Emc8	Male	1.25224
Fam159b	Female	-2.01826		Klrg2	Female	-1.05704	-0.650256		Csf1	Male	1.2723
Adamts7	Female	-2.01425		P4htm	Female	-1.057	-0.802208		Chst10	Male	1.28563
Lrrc23	Female	-2.01182		Fuca1	Female	-1.05634	-0.759238		Tmem119	Male	1.28764
Il17b	Female	-2.01148		H1f0	Female	-1.05504	-0.258771		2610528J11Rik	Male	1.28768
Gast	Female	-2.01078		Gaa	Female	-1.05416	-0.469359		Zfp647	Male	1.29065
Gem	Female	-2.01027		Tcf24	Female	-1.05374	-0.558194		Tcerg1l	Male	1.29453
Capn12	Female	-2.00849		Vldlr	Female	-1.0532	0.0207271		Palm2	Male	1.29648
2310015A10Rik	Female	-2.00795		Osbpl2	Female	-1.05285	-0.794429		Plxnb1	Male	1.30677
Clec11a	Female	-2.00693		Ltbp3	Female	-1.0524	-0.737973		Nmi	Male	1.3115
Atf5	Female	-2.00605		Trpv4	Female	-1.05133	-0.00234661		Ccnd2	Male	1.32384
Ppp1r13b	Female	-2.00424		Galnt11	Female	-1.05124	-0.930014		Icosl	Male	1.3265
Hspa12a	Female	-2.00407		Col4a2	Female	-1.04959	-0.936969		Eno3	Male	1.33372
Rftn1	Female	-2.00269		C2	Female	-1.04669	-0.269721		Sh3d21	Male	1.35175
Spock2	Female	-2.00254		Vps13d	Female	-1.04602	-0.989163		Mrc2	Male	1.35993
Gm4371	Female	-2.00064		Dexi	Female	-1.04595	-0.677509		Antxr1	Male	1.36119
Nfam1	Female	-2.0001		Zfp97	Female	-1.04522	-0.976104		Gadd45g	Male	1.36757
Cadm4	Female	-2.00008		Slc44a1	Female	-1.04477	-0.676737		Gdf11	Male	1.37422
Cmklr1	Female	-2		Lactb	Female	-1.044	-0.836992		Hhip	Male	1.37606
Gja4	Female	-1.99871		Sgsh	Female	-1.04399	-0.321397		B3gnt7	Male	1.37836
Susd5	Female	-1.99711		Tmem151b	Female	-1.04332	-0.668972		Ecm1	Male	1.37959
Guca1a	Female	-1.99703		Atg2b	Female	-1.04227	-0.984336		Crct1	Male	1.38496
Sacs	Female	-1.99701		Hexa	Female	-1.0422	-0.692648		Anxa1	Male	1.38705
Wnt11	Female	-1.99696		Ccdc141	Female	-1.04211	-0.497209		Clcn4-2	Male	1.38724
Nid1	Female	-1.993		Aoc2	Female	-1.04163	-0.643227		Bdnf	Male	1.39047
H2-DMb1	Female	-1.99281		Nrm	Female	-1.04133	-0.816347		Ccnyl1	Male	1.40536
Kcp	Female	-1.99048		Slc4a5	Female	-1.04072	-0.966465		Spry2	Male	1.4127
Cdh22	Female	-1.99004		Ppl	Female	-1.03972	-0.482076		Mfap3l	Male	1.41541
Prickle2	Female	-1.98957		Gyltl1b	Female	-1.03951	-0.819428		Cflar	Male	1.41679
Clec4a1	Female	-1.98925		C2cd2l	Female	-1.03897	-0.979882		Gbp2	Male	1.4198
Macrod1	Female	-1.98758		Tmem81	Female	-1.03813	-0.226172		Col1a1	Male	1.4219
Cd302	Female	-1.98538		Cyct	Female	-1.03766	-0.253928		Efna5	Male	1.42649
S100a1	Female	-1.98466		St6galnac4	Female	-1.03751	-0.703122		Nckap1l	Male	1.42671
Matk	Female	-1.97894		Zbtb10	Female	-1.0356	-0.83027		Pkhd1	Male	1.4283
Msln	Female	-1.97816		Scd1	Female	-1.03508	-0.772829		Msc	Male	1.44685
B4galnt2	Female	-1.97624		Slc48a1	Female	-1.03409	-0.653554		Lipc	Male	1.45811
Ttc39c	Female	-1.97148		Eea1	Female	-1.03394	-0.614002		Cyp7b1	Male	1.48968
Mtl5	Female	-1.97077		Eif4e3	Female	-1.03365	-0.702162		Crlf1	Male	1.52279
Trim16	Female	-1.96963		Sox7	Female	-1.03355	-0.700915		Gja1	Male	1.52413
Hcn2	Female	-1.96891		Ypel5	Female	-1.03144	-0.500724		Plekho1	Male	1.52624
Pycr1	Female	-1.96584		Trp53inp2	Female	-1.03142	-0.275194		Plvap	Male	1.53375
Fbxo41	Female	-1.96375		Ets2	Female	-1.03086	-0.920937		Hoxd13	Male	1.54634
Megf11	Female	-1.96337		Itga2b	Female	-1.0308	0.038675		Etv2	Male	1.54861
Unc13d	Female	-1.96		Gusb	Female	-1.03051	-0.929291		Ankrd45	Male	1.55109
Bhlha15	Female	-1.95966		9430083A17Rik	Female	-1.03038	-0.602353		Tgfb1i1	Male	1.55787
Adm2	Female	-1.95945		Kcnab3	Female	-1.03038	-0.761793		Trim46	Male	1.56231
2410137M14Rik	Female	-1.95727		Xpnpep1	Female	-1.03032	-0.685231		Six1	Male	1.57111
Chst11	Female	-1.95721		Lgmn	Female	-1.03023	-0.798529		Vgll3	Male	1.57694
Boc	Female	-1.95498		Hemk1	Female	-1.02714	-0.768474		Pspc1	Male	1.58408
Oas1a	Female	-1.95289		Sft2d3	Female	-1.02659	-0.395228		Apoa2	Male	1.58615
Cml1	Female	-1.95232		Col4a1	Female	-1.02641	-0.991936		Ptprn	Male	1.59749
Sh2d5	Female	-1.95179		Trps1	Female	-1.0263	-0.964849		Pcdhga4	Male	1.59846
Apoc1	Female	-1.95158		Furin	Female	-1.02519	-0.751335		Dab2	Male	1.60748
Creb3l3	Female	-1.95136		Phox2a	Female	-1.02487	-0.722567		4930432K21Rik	Male	1.61569
Cdyl2	Female	-1.95083		Camk2a	Female	-1.02487	-0.683385		Tagln	Male	1.61727
Tspan15	Female	-1.95064		1700016K19Rik	Female	-1.02468	-0.692694		Esrp1	Male	1.6174
Naga	Female	-1.95024		Parvb	Female	-1.02373	-0.357419		Epha1	Male	1.62851
Ccng2	Female	-1.94981		Stambpl1	Female	-1.02355	-0.961388		Plcxd1	Male	1.62894
Gmfg	Female	-1.94731		Cds2	Female	-1.02243	-0.83026		Dnmt3b	Male	1.65265
Lmcd1	Female	-1.94274		Tub	Female	-1.02239	-0.906874		1810011O10Rik	Male	1.65918
Nkx6-3	Female	-1.94065		Zfp59	Female	-1.02082	-0.918918		Rassf9	Male	1.65992
Slc39a11	Female	-1.94004		Ldb3	Female	-1.02067	-0.559976		Dusp2	Male	1.66025
Gabrr1	Female	-1.9386		Fmn1	Female	-1.02043	0.0163621		Tdrd5	Male	1.68271
Tac2	Female	-1.93846		Mael	Female	-1.02025	-0.964306		Tstd1	Male	1.68582
Lrrc75a	Female	-1.93784		Ptpru	Female	-1.01928	-0.824648		Snord35a	Male	1.69949
D730005E14Rik	Female	-1.93714		Upk3bl	Female	-1.01907	-0.937433		Ppp1r10	Male	1.70017
G0s2	Female	-1.93566		H2-Ke6	Female	-1.01879	-0.810387		Ina	Male	1.71519
Tmem173	Female	-1.93437		Adck3	Female	-1.01877	-0.739727		Dll3	Male	1.72563
Fam63b	Female	-1.93404		Per3	Female	-1.01862	-0.383924		Igsf10	Male	1.72937
Nptx2	Female	-1.93397		Tlr2	Female	-1.01767	-0.505092		4933416M07Rik	Male	1.72981
Pgm2	Female	-1.93213		Tuft1	Female	-1.01743	-0.651158		5730559C18Rik	Male	1.73564
Gm590	Female	-1.93208		Acaa1b	Female	-1.01726	-0.964199		Thbs1	Male	1.77761
Apom	Female	-1.93204		Itga7	Female	-1.01722	-0.214979		Pcdhgb2	Male	1.77837
Selenbp1	Female	-1.93167		Mtmr12	Female	-1.01628	-0.569734		Mixl1	Male	1.80224
Acp6	Female	-1.93072		Ficd	Female	-1.01572	-0.696693		Serf1	Male	1.82471
Fahd2a	Female	-1.92955		Tspan2	Female	-1.0144	-0.762281		Cdh2	Male	1.83027
Tbx21	Female	-1.92877		Efna3	Female	-1.01343	-0.490235		Pea15a	Male	1.84931
Adhfe1	Female	-1.9277		Csad	Female	-1.01286	-0.783985		Rmdn2	Male	1.85522
Cyp2c44	Female	-1.92758		Clstn1	Female	-1.01195	-0.733695		Lrrk1	Male	1.87253
Kcnq4	Female	-1.92732		Nfil3	Female	-1.00967	-0.461888		Pdgfc	Male	1.87435
Nccrp1	Female	-1.92726		2900026A02Rik	Female	-1.00896	-0.701373		Ptn	Male	1.90485
Idh2	Female	-1.92716		Dhcr7	Female	-1.00848	-0.892358		Cxcl12	Male	1.9158
Ypel2	Female	-1.9266		Lrrc56	Female	-1.00796	-0.26733		Pdlim3	Male	1.92629
Zfp42	Female	-1.9264		Fbxl21	Female	-1.00762	-0.277732		R3hdml	Male	1.95812
Ppapdc2	Female	-1.92508		Gpr108	Female	-1.00735	-0.595839		Id2	Male	1.96027
Cd1d1	Female	-1.9221		Tbc1d9b	Female	-1.00567	-0.465672		Fgr	Male	1.96325
St3gal4	Female	-1.92012		Inha	Female	-1.00512	-0.540959		Zfp213	Male	2.00676
Fam198b	Female	-1.91813		Nat9	Female	-1.00491	-0.423786		Phlda2	Male	2.00835
Nfic	Female	-1.91736		Prkcz	Female	-1.00482	-0.533815		Gng11	Male	2.02839
Lrrc34	Female	-1.9171		Wbp2nl	Female	-1.00342	-0.711603		4933412E12Rik	Male	2.03112
Tie1	Female	-1.9162		Slc16a10	Female	-1.00296	-0.571409		Napsa	Male	2.03403
Ccdc3	Female	-1.9139		P2rx5	Female	-1.00286	-0.765678		Col5a2	Male	2.0683
Hk1	Female	-1.91066		Wdr78	Female	-1.00256	-0.175422		Pogk	Male	2.11376
Phyhd1	Female	-1.91043		Zfyve26	Female	-1.0025	-0.516249		Myl9	Male	2.16555
Lgals12	Female	-1.90956		Pdia6	Female	-1.00234	-0.974334		Slc27a2	Male	2.17426
Sema7a	Female	-1.90847		Bbs9	Female	-1.00127	-0.573767		Cdk14	Male	2.18541
Tst	Female	-1.90777		Mctp2	Female	-1.00113	-0.352764		Spred3	Male	2.2083
Hist3h2a	Female	-1.90751		Inpp5d	Female	-1.001	-0.754998		Bche	Male	2.2138
Inafm2	Female	-1.90702		B230217C12Rik	Female	-1.00049	-0.459478		Zmat4	Male	2.22539
Tmem191c	Female	-1.9031		Cdk12	Male	1.00176	0.775582		Tmem80	Male	2.22844
Cxcl11	Female	-1.90307		Bag2	Male	1.00301	0.950876		Sox1	Male	2.24813
Itga9	Female	-1.90222		Gpatch4	Male	1.0061	0.838949		Mthfd2l	Male	2.25105
N4bp2l1	Female	-1.89951		Dhx38	Male	1.0064	0.444648		Prss23	Male	2.26508
Gm11837	Female	-1.89819		Tma16	Male	1.00829	0.592289		Eif4g3	Male	2.27098
Gbas	Female	-1.89815		Rrs1	Male	1.00833	0.867855		Sulf1	Male	2.27395
Mab21l3	Female	-1.89691		Ap3b2	Male	1.00956	0.133605		Col1a2	Male	2.28013
Mak	Female	-1.89661		Tmem62	Male	1.01031	0.698743		Tdrd1	Male	2.31389
Nagk	Female	-1.89646		F11r	Male	1.01064	0.838084		Zfp521	Male	2.31541
Sbsn	Female	-1.89613		Clasp1	Male	1.01216	0.939372		Ctgf	Male	2.34441
Il17rc	Female	-1.894		Cul1	Male	1.01321	0.943885		Adamts1	Male	2.35468
C2cd4c	Female	-1.89386		Srrt	Male	1.01372	0.744327		Serpina3m	Male	2.35691
Dhtkd1	Female	-1.89341		Abi2	Male	1.01408	0.950706		Wnt3	Male	2.36051
F630042J09Rik	Female	-1.89232		Foxred2	Male	1.01626	0.85995		Ms4a4d	Male	2.36075
Mgarp	Female	-1.89108		Tas1r1	Male	1.01728	0.924189		1700019A02Rik	Male	2.36261
Cep85l	Female	-1.88997		Ctu2	Male	1.01801	0.563136		Meis2	Male	2.38812
Igip	Female	-1.88922		Myrf	Male	1.01813	0.564446		Mlkl	Male	2.42436
Arpin	Female	-1.88883		Sema4c	Male	1.02067	0.236213		Slitrk5	Male	2.44564
Cox6b2	Female	-1.88767		Cops8	Male	1.02094	0.960904		Tchh	Male	2.44997
Fam219a	Female	-1.88623		Fzd6	Male	1.02182	0.542015		Irx5	Male	2.55138
Cyth4	Female	-1.88611		Platr17	Male	1.02373	0.670915		Nlrc4	Male	2.56654
Fam181b	Female	-1.88427		Axl	Male	1.02515	0.701249		Pla2g4a	Male	2.65379
D430019H16Rik	Female	-1.88266		Zfp866	Male	1.0259	0.58933		Rgs2	Male	2.6574
Pbld2	Female	-1.88164		Zfp112	Male	1.02595	0.212736		Chst1	Male	2.67795
Mxd4	Female	-1.88073		Rpl31	Male	1.02648	0.721466		Gli1	Male	2.67954
Cyp2u1	Female	-1.88009		Zfp266	Male	1.03006	0.810116		Foxi3	Male	2.68001
Hist1h2ah	Female	-1.87902		Fam131b	Male	1.0335	0.952108		Bcl2	Male	2.6893
1700123I01Rik	Female	-1.87754		Fndc4	Male	1.03428	0.923894		Snord96a	Male	2.72013
Pcolce2	Female	-1.87747		Zfp709	Male	1.03504	0.907279		Bmpr1b	Male	2.76798
Hist1h2bp	Female	-1.87743		Cxxc1	Male	1.04346	0.894265		Tmem54	Male	2.80328
Cpt1a	Female	-1.87649		Chd9	Male	1.04669	0.629578		Efnb2	Male	2.86506
Plxdc1	Female	-1.87591		Smarca5-ps	Male	1.04689	0.857179		Lrrk2	Male	2.88166
Mitf	Female	-1.87497		Pik3r2	Male	1.0495	0.657073		Cdh10	Male	3.01188
Pqlc3	Female	-1.87458		Fam208b	Male	1.05053	0.874618		Cyyr1	Male	3.02965
Fxyd4	Female	-1.87342		Mmp14	Male	1.05219	0.755239		Crispld1	Male	3.03833
Grifin	Female	-1.87286		Igsf9	Male	1.05429	0.509282		Gm6792	Male	3.07822
Kank4	Female	-1.87117		Tmem39b	Male	1.05441	0.808381		S100a4	Male	3.13364
Lama1	Female	-1.87098		Bcl6b	Male	1.0563	0.116079		Il33	Male	3.13907
Rassf10	Female	-1.87085		Ccdc86	Male	1.05811	0.879468		Rrad	Male	3.14476
Spata21	Female	-1.87062		Cngb1	Male	1.06006	0.319257		Acta2	Male	3.15479
Lgals3	Female	-1.86945		Hmga1	Male	1.06271	0.953567		Has2	Male	3.17029
Stat6	Female	-1.86883		Tmem176b	Male	1.06283	0.286267		Cdx2	Male	3.23675
Dpm3	Female	-1.86761		Nap1l5	Male	1.06407	-0.0114295		Olig1	Male	3.24158
Ttc28	Female	-1.86644		Fsd1l	Male	1.06449	0.994363		Ccl20	Male	3.33988
Gm13032	Female	-1.86601		Exo1	Male	1.06628	0.930012		Ehd2	Male	3.34462
Pag1	Female	-1.86484		Tlcd1	Male	1.06712	0.840805		Fam171b	Male	3.47144
9330102E08Rik	Female	-1.86386		Plk3	Male	1.06794	0.922123		Cav1	Male	3.5359
Saxo1	Female	-1.86264		Tfb2m	Male	1.06806	0.821219		Vrtn	Male	3.62531
Scarna8	Female	-1.86231		Pxt1	Male	1.07142	0.819402		Lox	Male	3.77444
Grm4	Female	-1.86154		Cnn1	Male	1.07165	0.955107		Cyp1b1	Male	3.77613
Epha4	Female	-1.8597		Dnmt3a	Male	1.07313	0.099871		Sema6a	Male	3.87458
Ltbp2	Female	-1.85939		Ddx39	Male	1.07327	0.635829		Maml2	Male	3.92766
Mvb12b	Female	-1.85848		Marveld3	Male	1.07384	0.784459		Col3a1	Male	4.47878
Aff1	Female	-1.85632		Nckap5l	Male	1.07485	0.966672		Spta1	Male	4.51742
Pcsk6	Female	-1.85601		Ptprz1	Male	1.07791	0.594254		Tnc	Male	4.52886
Rasa4	Female	-1.85532		Arl4c	Male	1.07846	0.905773		Adamts6	Male	4.55024
Arhgef10l	Female	-1.85404		Tmem37	Male	1.07903	0.873015		Ubd	Male	4.58055
Fah	Female	-1.85291		En1	Male	1.07995	0.770241		Insm1	Male	4.81826
Slc2a8	Female	-1.85208		Dmrt1	Male	1.08062	0.52087		Itpr2	Male	5.12419
Dip2a	Female	-1.85119		Tatdn2	Male	1.08207	0.749211
Cmbl	Female	-1.8507		Tktl2	Male	1.084	0.767306		For each of the genes with sex-biased expression in our BC cells, which are concordant to those based on DESeq2 re-analysis of a previous dataset (Werner et al, 2017), the diploid log2 expression differences between our male wt and female wt BC ES cells is shown. Sex biases are indicated as either female or male. Sex-biased genes have a ≥2 fold TPM difference (p<0.05).
Sycp3	Female	-1.85044		Ier2	Male	1.08649	0.715466
Fam163b	Female	-1.84998		D10Wsu102e	Male	1.08676	0.848725
Col5a3	Female	-1.84895		Fbxo8	Male	1.08751	0.828575
Inhbb	Female	-1.8476		Gsta3	Male	1.09098	0.677189
Gm13375	Female	-1.84664		Zfp607	Male	1.09194	0.889925
Olfm1	Female	-1.84589		Spag1	Male	1.09243	0.835087
Pak6	Female	-1.84321		Msl1	Male	1.09294	0.943235
Slc5a3	Female	-1.84266		Rgs20	Male	1.09313	0.477751
P4ha1	Female	-1.84223		Gm17296	Male	1.09361	0.744153
Rdh11	Female	-1.84201		Zfp936	Male	1.09436	0.965177
Smoc1	Female	-1.84155		Zfp963	Male	1.09636	0.916223
Atp1a3	Female	-1.84072		Arhgap18	Male	1.098	0.994238
Trappc6a	Female	-1.84013		Zbtb37	Male	1.10249	0.824722
Tmie	Female	-1.83977		2310036O22Rik	Male	1.10262	0.52069
BC037704	Female	-1.83959		Cbfb	Male	1.10335	0.532063
Eln	Female	-1.83819		Map1s	Male	1.10383	0.591562
Cox8c	Female	-1.83801		Kcnk1	Male	1.10391	0.616264
Dppa5a	Female	-1.83795		Cdx1	Male	1.10398	0.898052
Dennd3	Female	-1.83784		Akr1b8	Male	1.10429	0.758701
Pgm1	Female	-1.83658		Pphln1	Male	1.10844	0.827707
Cep83os	Female	-1.83622		Rdh10	Male	1.10931	0.952743
Neurl1b	Female	-1.83531		Sox4	Male	1.11007	0.716174
Hist1h2bk	Female	-1.83506		Stk19	Male	1.11051	0.894221
Nppc	Female	-1.83429		Ccdc85a	Male	1.11119	0.957113
Ripply3	Female	-1.83407		4930526L06Rik	Male	1.11436	0.348159
Elovl7	Female	-1.83261		Zswim4	Male	1.11449	0.81536
Pxmp4	Female	-1.83209		Dand5	Male	1.11456	0.944091
Mob3c	Female	-1.82963		Gli3	Male	1.11568	0.811001
Fam83f	Female	-1.82949		Cog8	Male	1.12009	0.815164
Nupr1l	Female	-1.82594		Toe1	Male	1.12013	0.910406
Pigyl	Female	-1.82508		Tmem184c	Male	1.12145	0.88707
Jsrp1	Female	-1.82417		Esrp2	Male	1.12271	0.690705
Prrx2	Female	-1.8231		Asb4	Male	1.12283	0.515149
C2cd4b	Female	-1.82286		Nnat	Male	1.12854	0.784129
P2rx2	Female	-1.82241		Ptger1	Male	1.13171	0.910461
Unc13a	Female	-1.82071		Plekha1	Male	1.13455	0.68641
Plekhd1os	Female	-1.82029		Cpne5	Male	1.13609	0.813156
Myh3	Female	-1.81895		Ncoa5	Male	1.13948	0.94515
Slc30a3	Female	-1.81584		T	Male	1.14103	0.244697
Thy1	Female	-1.81509		Dnaja1	Male	1.14194	0.850266
Cdk3-ps	Female	-1.81391		Lin28b	Male	1.14238	0.779822
Fam161a	Female	-1.81272		2610044O15Rik8	Male	1.14589	0.810906
Pga5	Female	-1.81253		Mak16	Male	1.14819	0.649688
Loxl2	Female	-1.81157		Agpat9	Male	1.14926	0.800437
Wfs1	Female	-1.81113		Sgms2	Male	1.15364	0.966946
Rab42	Female	-1.81079		Fat1	Male	1.15571	0.726772
Rtkn	Female	-1.81029		Prss8	Male	1.16091	0.92774
Apobec2	Female	-1.80974		Arhgef5	Male	1.16194	0.935395
Plxnd1	Female	-1.80928		Nefm	Male	1.16338	0.548839
Rhov	Female	-1.80913		3110001I22Rik	Male	1.16428	0.909776
Cort	Female	-1.80845		Prrt3	Male	1.17079	0.790166
Nupr1	Female	-1.80802		A630089N07Rik	Male	1.17208	0.925044
Fam65b	Female	-1.8077		Ppp2cb	Male	1.17241	0.875492
2610528A11Rik	Female	-1.80641		Zfp94	Male	1.18835	0.987988
Magef1	Female	-1.80577		Dus3l	Male	1.19014	0.87139
Adap1	Female	-1.80362		Jph4	Male	1.19108	0.530866
Acss3	Female	-1.80305		Lrrn4	Male	1.19768	0.494831
Zfyve21	Female	-1.80268		4931414P19Rik	Male	1.19803	0.869567
Isoc2a	Female	-1.80219		Gemin4	Male	1.19881	0.966608
Dner	Female	-1.80177		Fam184b	Male	1.20173	0.640019
Mog	Female	-1.79955		Pld1	Male	1.20539	0.417295
Vash1	Female	-1.79786		Vwa2	Male	1.20666	0.712157
Chrna4	Female	-1.79782		Kcnj9	Male	1.20752	0.921744
Glp1r	Female	-1.79769		Taf1c	Male	1.20884	0.932501
Shpk	Female	-1.79561		Crmp1	Male	1.20934	0.451855
Ddah2	Female	-1.79414		Gfra1	Male	1.21303	0.559543
Aoc3	Female	-1.79368		Robo4	Male	1.22006	-0.186573
Fam217b	Female	-1.79171		Zfp276	Male	1.22203	0.918334
Ctcfl	Female	-1.79156		H13	Male	1.22303	0.841114
Htr6	Female	-1.79084		Rragd	Male	1.22334	0.757207
Fam120aos	Female	-1.79051		Neurog3	Male	1.22583	-0.250378
4921536K21Rik	Female	-1.7882		Setbp1	Male	1.22713	0.946114
AF529169	Female	-1.78642		Fhl2	Male	1.23238	0.83359
Selo	Female	-1.78612		Tspan8	Male	1.23315	-0.284966
3300002P13Rik	Female	-1.78348		Ept1	Male	1.2333	0.654548
Gm13119	Female	-1.78298		Plce1	Male	1.23677	0.958875
Cmtm7	Female	-1.77882		Nr2c2ap	Male	1.24266	0.817079
Ifnlr1	Female	-1.77679		Plat	Male	1.24325	0.404897
Gnal	Female	-1.7733		Cthrc1	Male	1.24847	0.681083
Rapgefl1	Female	-1.77063		Hivep2	Male	1.25028	0.564639
Phospho1	Female	-1.77036		Emc8	Male	1.25224	0.900367
Notch4	Female	-1.77035		Gmip	Male	1.25426	0.8915
Bcan	Female	-1.76917		Parp9	Male	1.26649	0.908893
Sncb	Female	-1.76899		Psmb8	Male	1.2693	0.431685
Msh4	Female	-1.76657		2310040G24Rik	Male	1.2703	0.933541
Spp1	Female	-1.76615		Mettl17	Male	1.27746	0.959141
Pck2	Female	-1.76414		Zscan10	Male	1.28191	0.912143
Cpz	Female	-1.76223		Ptprcap	Male	1.28596	0.225187
Aldoc	Female	-1.76093		Slc16a13	Male	1.28597	0.909068
Rbp4	Female	-1.75666		Usf1	Male	1.28658	0.914676
Begain	Female	-1.75419		Tmem119	Male	1.28764	0.443792
Crebl2	Female	-1.75406		2610528J11Rik	Male	1.28768	0.512079
Frs3	Female	-1.75404		Tcerg1l	Male	1.29453	0.947206
Ldhd	Female	-1.75319		Palm2	Male	1.29648	0.856471
Ampd3	Female	-1.75282		Slc7a6	Male	1.2985	0.849977
Selplg	Female	-1.7525		Unc5b	Male	1.30149	0.530803
Cacng4	Female	-1.74876		Tfdp1	Male	1.30735	0.841082
H2-K2	Female	-1.748		Nt5e	Male	1.30898	0.51779
Ppp6r2	Female	-1.74598		Gsr	Male	1.30964	0.895435
D130020L05Rik	Female	-1.7446		Nmi	Male	1.3115	0.83814
Cacnb1	Female	-1.74412		Dctd	Male	1.31951	0.887207
Hspa1a	Female	-1.7423		Cirh1a	Male	1.3233	0.847277
Serinc2	Female	-1.74065		Ccnd2	Male	1.32384	0.99869
Col17a1	Female	-1.74026		Ahcy	Male	1.32705	0.938443
Zc3hav1	Female	-1.7387		Erap1	Male	1.32976	0.616684
Myh13	Female	-1.73611		Eno3	Male	1.33372	0.700282
Gpr153	Female	-1.73507		5033404E19Rik	Male	1.3411	0.401584
E130006D01Rik	Female	-1.7333		AF357399	Male	1.34414	0.567607
Angel1	Female	-1.73074		Mrc2	Male	1.35993	0.45849
Ccdc184	Female	-1.72978		Lsm6	Male	1.36592	0.720258
Adamts9	Female	-1.72932		Gadd45g	Male	1.36757	0.845549
Foxo3	Female	-1.72732		Gdf11	Male	1.37422	0.845395
Sec31b	Female	-1.72654		Mfsd2a	Male	1.38265	0.868191
Adgrg6	Female	-1.72472		Nphs1os	Male	1.38323	0.93117
Rnf157	Female	-1.72058		Msx1	Male	1.38366	0.707945
Stag3	Female	-1.71978		Crct1	Male	1.38496	0.833006
Atp2c2	Female	-1.71842		Cachd1	Male	1.3889	0.721359
Map3k9	Female	-1.7164		Klhl23	Male	1.39629	0.920537
Abca1	Female	-1.71509		Cgnl1	Male	1.40725	0.750536
Atp1b1	Female	-1.71465		Mfap3l	Male	1.41541	0.802554
Slc44a3	Female	-1.71457		Fzd8	Male	1.41698	0.866512
Heg1	Female	-1.71388		Gbp2	Male	1.4198	0.445822
Slit3	Female	-1.71214		Col1a1	Male	1.4219	0.880766
Cldn5	Female	-1.71111		Txnl4b	Male	1.42612	0.927692
Lrrc48	Female	-1.71097		Nckap1l	Male	1.42671	0.798781
Adgrd1	Female	-1.71034		Zfp1	Male	1.45113	0.942623
Sorbs3	Female	-1.70888		Cntfr	Male	1.4581	0.968832
Caskin1	Female	-1.70831		Fgf8	Male	1.46224	0.540779
Spatc1	Female	-1.70657		Mns1	Male	1.46268	0.997295
Thrsp	Female	-1.7054		Car14	Male	1.47102	0.04809
Gm266	Female	-1.70471		Bok	Male	1.48431	0.997747
Mmp17	Female	-1.70416		Ubxn8	Male	1.48847	0.691937
Serp2	Female	-1.70411		Cyp7b1	Male	1.48968	0.993452
Gulo	Female	-1.70292		Hmgxb4	Male	1.49723	0.938567
Naglu	Female	-1.70166		Rarg	Male	1.51297	0.846643
Aqp6	Female	-1.69863		Crlf1	Male	1.52279	0.95563
Camk2b	Female	-1.69726		Mup6	Male	1.606	0.777396
Osbpl6	Female	-1.6964		Plac8	Male	1.63304	0.44827
H2-Q7	Female	-1.69538		Cyp26a1	Male	1.63563	0.699663
Zcchc24	Female	-1.69469		Tmem145	Male	1.63592	0.530983
Hydin	Female	-1.69241		Dnmt3b	Male	1.65265	0.741759
Amhr2	Female	-1.69136		Esam	Male	1.72375	0.910669
Ak4	Female	-1.69025		Thbs1	Male	1.77761	0.991031
Arrdc4	Female	-1.68945		Cacnb3	Male	1.79897	0.780229
Gprc5a	Female	-1.68891		Dpp4	Male	1.80803	0.913867
Dram1	Female	-1.68788		Serpinb9b	Male	1.83378	0.818574
AU018091	Female	-1.68758		Btbd17	Male	1.84972	0.801147
Zbtb46	Female	-1.6864		Bcl11a	Male	1.90479	0.258176
Cyp4f39	Female	-1.68595		Cxcl12	Male	1.9158	0.728923
Sat2	Female	-1.68459		Snord15a	Male	1.96871	0.0825708
Ly6g6d	Female	-1.68268		AI463170	Male	2.02614	0.172441
Dazl	Female	-1.68173		Nanos3	Male	2.36759	0.668588
Got1l1	Female	-1.68038		Gbp4	Male	2.59794	0.663611
Aqp3	Female	-1.68011
Creg1	Female	-1.67899		For each gene that lost sex bias in BC Kdm6aΔY compared to wt the diploid log2 differences between male wt and female wt, and between male Kdm6aΔY and female wt are shown. The sex bias of each gene in wt is indicated as either female or male. Only genes with a ≥2 fold TPM difference (p<0.05) in the wt comparison, and with a <2 fold TPM difference in Kdm6a KO are shown.
Gabbr1	Female	-1.67629
Acbd4	Female	-1.67573
Tnip2	Female	-1.67544
Map6d1	Female	-1.67536
Irf2	Female	-1.67432
Nova2	Female	-1.67266
9530077C05Rik	Female	-1.6721
Lrp11	Female	-1.67142
Dact2	Female	-1.67051
Thbd	Female	-1.66921
Ifitm2	Female	-1.66424
Foxo6	Female	-1.66415
Rtp3	Female	-1.66346
Lbh	Female	-1.66247
Amigo1	Female	-1.66198
Mpc1	Female	-1.66164
Nod2	Female	-1.65972
Slc51a	Female	-1.65935
Stom	Female	-1.65844
Gm10863	Female	-1.65714
Gm38509	Female	-1.65563
Efhd2	Female	-1.65491
Gnaz	Female	-1.65372
Tekt5	Female	-1.65343
C330024D21Rik	Female	-1.65321
Vwf	Female	-1.65197
Nol4l	Female	-1.65147
Abhd3	Female	-1.65019
Gtf2a1l	Female	-1.64994
5330426P16Rik	Female	-1.64987
Smtnl2	Female	-1.64859
Gata2	Female	-1.64835
1700029P11Rik	Female	-1.64748
Tnik	Female	-1.64715
Stra8	Female	-1.64657
Abhd1	Female	-1.64502
Msh5	Female	-1.64451
Mical2	Female	-1.64446
Mpp2	Female	-1.64291
Ccdc68	Female	-1.64246
Entpd2	Female	-1.64162
Elavl3	Female	-1.64159
Hey2	Female	-1.6414
Col5a1	Female	-1.63911
Tcp11l2	Female	-1.63674
Dbil5	Female	-1.63619
Fig4	Female	-1.63583
Ttc25	Female	-1.63575
Smarcd3	Female	-1.63517
Ropn1l	Female	-1.63499
Ngfr	Female	-1.63023
Slc46a3	Female	-1.62945
Ttc39a	Female	-1.62703
Hpca	Female	-1.62634
Igsf9b	Female	-1.62549
Fgd5	Female	-1.625
Gna11	Female	-1.62242
AI464131	Female	-1.62205
Rab39	Female	-1.62085
Susd1	Female	-1.62045
Syngr2	Female	-1.61975
Tdrd7	Female	-1.61902
H2afx	Female	-1.61881
Syt7	Female	-1.61875
Crabp1	Female	-1.61676
Slc29a3	Female	-1.61616
A930001C03Rik	Female	-1.61496
Slc2a4	Female	-1.6145
Zfp174	Female	-1.61444
G630025P09Rik	Female	-1.61419
Gamt	Female	-1.61343
Efcab12	Female	-1.6134
Hmha1	Female	-1.61077
Acvr1b	Female	-1.61055
Sh2d4a	Female	-1.60956
Myo1f	Female	-1.60909
Asns	Female	-1.60845
Ubtd1	Female	-1.6081
Prr23a2	Female	-1.60739
Ikbip	Female	-1.60669
Igfbp2	Female	-1.60638
Gm6083	Female	-1.60464
Tcp11l1	Female	-1.6033
Tppp3	Female	-1.603
Pgam2	Female	-1.59991
Adrb2	Female	-1.59958
Klb	Female	-1.59945
Tcn2	Female	-1.59813
Nell2	Female	-1.59809
Cpne7	Female	-1.59614
Lin7b	Female	-1.59529
Otub2	Female	-1.593
Pnpla3	Female	-1.59226
Phactr3	Female	-1.58963
Hacl1	Female	-1.58786
Rundc3b	Female	-1.5871
Zap70	Female	-1.58447
Tjp3	Female	-1.58425
Rdm1	Female	-1.58402
Lypd2	Female	-1.5825
Hdac7	Female	-1.5814
Dnah2	Female	-1.5805
Trp53i11	Female	-1.58036
Bmp4	Female	-1.57953
Esyt3	Female	-1.5795
Plekhh1	Female	-1.57873
Dpp6	Female	-1.57809
Ufsp1	Female	-1.57552
Srgn	Female	-1.57442
Pik3c2b	Female	-1.57398
Fads6	Female	-1.57366
Slc22a21	Female	-1.57277
Tmem130	Female	-1.5725
Mboat2	Female	-1.56983
Trim67	Female	-1.56965
Gfod1	Female	-1.56886
C8g	Female	-1.56834
Fbn2	Female	-1.5673
Cacna2d2	Female	-1.56589
Nudt18	Female	-1.56435
Proca1	Female	-1.5636
L3hypdh	Female	-1.56287
Stac3	Female	-1.56201
Capn5	Female	-1.5616
Oas2	Female	-1.55903
Zadh2	Female	-1.55851
Tmem86a	Female	-1.55767
Sobp	Female	-1.55617
Fhod3	Female	-1.55501
Lnx1	Female	-1.555
D030068K23Rik	Female	-1.55231
Bmf	Female	-1.55116
Tom1l2	Female	-1.54894
Pcbd1	Female	-1.54688
Scarb1	Female	-1.54587
Ppapdc3	Female	-1.54392
Akna	Female	-1.54353
Fzd9	Female	-1.54302
Ift22	Female	-1.54147
Gpa33	Female	-1.5394
Aqp11	Female	-1.53747
Prss33	Female	-1.53647
Rgs9bp	Female	-1.53619
Rin1	Female	-1.53618
P4ha2	Female	-1.53296
Col9a2	Female	-1.53187
Kcnab2	Female	-1.5318
Cdsn	Female	-1.53134
Celf5	Female	-1.5312
Pou6f1	Female	-1.53113
Nfatc2ip	Female	-1.53029
Sdf2l1	Female	-1.52794
Ubap1l	Female	-1.52739
Klf11	Female	-1.52684
Ptafr	Female	-1.52625
Fermt3	Female	-1.52597
1700001G11Rik	Female	-1.5259
Chit1	Female	-1.52566
Lrtm2	Female	-1.52559
Abhd14b	Female	-1.52555
Fahd1	Female	-1.52537
2610301B20Rik	Female	-1.52531
Bik	Female	-1.52432
Spon2	Female	-1.52396
Dlx3	Female	-1.52383
H2-Q10	Female	-1.5189
Abca7	Female	-1.5184
1700020L24Rik	Female	-1.51725
Tmem40	Female	-1.517
Kdm4b	Female	-1.51644
Tmem170b	Female	-1.5164
Trpm4	Female	-1.51556
Gm11423	Female	-1.51474
Nmnat3	Female	-1.51423
Cercam	Female	-1.51401
Catsperd	Female	-1.51348
Smad9	Female	-1.5131
Dnajc6	Female	-1.51296
Loxl1	Female	-1.51112
Gm53	Female	-1.51084
BC029722	Female	-1.51072
Fabp3	Female	-1.51052
Adgrg1	Female	-1.50996
Thnsl2	Female	-1.50587
Lamb3	Female	-1.5055
Sohlh2	Female	-1.5052
Crebrf	Female	-1.50469
Bend4	Female	-1.50329
2210409E12Rik	Female	-1.50322
Atp2b4	Female	-1.50297
Ubxn11	Female	-1.50251
Cd38	Female	-1.50199
Slfn9	Female	-1.50187
Tgfbr3	Female	-1.50077
Tcta	Female	-1.49698
Clip4	Female	-1.49671
Esrrb	Female	-1.496
Ano10	Female	-1.49544
3110079O15Rik	Female	-1.49489
Tm7sf2	Female	-1.49435
Vkorc1	Female	-1.49368
Mkrn3	Female	-1.49312
Gadd45b	Female	-1.49306
Rbfox3	Female	-1.49136
Cplx1	Female	-1.49004
Kcnc4	Female	-1.49004
Gpr135	Female	-1.48991
Tead4	Female	-1.48955
Tmem108	Female	-1.48948
Hcn3	Female	-1.48837
Dnm1	Female	-1.48805
Chst8	Female	-1.48789
Bmp8b	Female	-1.487
Mmp28	Female	-1.48684
Syngr4	Female	-1.48679
Adamtsl4	Female	-1.48674
Gm12794	Female	-1.48472
Parvg	Female	-1.48439
Hpcal1	Female	-1.48426
Slc7a4	Female	-1.48418
Kcnh2	Female	-1.48359
Phactr1	Female	-1.48317
Eng	Female	-1.4826
Cd74	Female	-1.48175
Hspb6	Female	-1.48148
Tmem51os1	Female	-1.48086
Gpr68	Female	-1.48081
Slc6a7	Female	-1.48065
Pold4	Female	-1.48024
G6b	Female	-1.48017
Fam20c	Female	-1.47863
Clybl	Female	-1.47848
Agmat	Female	-1.47667
Adam22	Female	-1.47608
Optn	Female	-1.47602
Galnt12	Female	-1.47546
Scn1b	Female	-1.47463
Acan	Female	-1.47323
4930444M15Rik	Female	-1.4726
Prr23a1	Female	-1.47218
Vps37d	Female	-1.472
Agpat3	Female	-1.4718
Arsa	Female	-1.47155
Insig1	Female	-1.47085
Acads	Female	-1.47033
Ccdc107	Female	-1.47027
Gphn	Female	-1.46992
Fam26e	Female	-1.46971
Id4	Female	-1.46656
Padi3	Female	-1.46258
Tfeb	Female	-1.46223
Adam23	Female	-1.46198
Tet2	Female	-1.4605
Cyp2d22	Female	-1.46012
Triml1	Female	-1.46004
Pxylp1	Female	-1.45939
Cd68	Female	-1.45902
Bmp8a	Female	-1.45886
Cpeb3	Female	-1.45751
Rnf39	Female	-1.45664
Efcab1	Female	-1.45644
Atp4a	Female	-1.4563
Mme	Female	-1.45609
Kank4os	Female	-1.45352
4930447F24Rik	Female	-1.45317
B330016D10Rik	Female	-1.45204
Mad2l2	Female	-1.45188
Tmem203	Female	-1.45185
Baiap2l1	Female	-1.4507
Soat2	Female	-1.44897
Fam53b	Female	-1.44815
Helz2	Female	-1.44765
Kcng1	Female	-1.44759
Smim14	Female	-1.44748
4930452B06Rik	Female	-1.44681
Ppfia3	Female	-1.44638
Cisd3	Female	-1.44528
B3gnt9	Female	-1.44364
Wscd2	Female	-1.44265
Hapln3	Female	-1.44243
Plekhg6	Female	-1.44198
Plbd1	Female	-1.44097
Cystm1	Female	-1.43823
Anxa2	Female	-1.43746
Eif4a2	Female	-1.43691
Klhl10	Female	-1.43585
Fam101b	Female	-1.43553
Aim1l	Female	-1.43311
Spag6	Female	-1.43257
Mylip	Female	-1.4322
Tmem52	Female	-1.43164
Zdhhc14	Female	-1.43144
Fam210b	Female	-1.43141
Als2cl	Female	-1.43055
Dnajc22	Female	-1.42924
Ak8	Female	-1.42825
Ddit4	Female	-1.4278
Rel	Female	-1.42673
Sphk1	Female	-1.42634
Rnf181	Female	-1.42601
Ecscr	Female	-1.42403
Hist2h2be	Female	-1.42351
Sox15	Female	-1.42345
3110057O12Rik	Female	-1.42317
F730043M19Rik	Female	-1.42232
Nedd4l	Female	-1.42197
Sec14l1	Female	-1.42183
Slc47a1	Female	-1.42165
Atg4a	Female	-1.42093
Sun1	Female	-1.42044
Rnf207	Female	-1.42019
1700026D08Rik	Female	-1.41995
Scn8a	Female	-1.41961
Sh3d19	Female	-1.41885
Dusp26	Female	-1.41644
Gpr160	Female	-1.41487
Myo1e	Female	-1.41445
Tnfsf9	Female	-1.41339
Maff	Female	-1.41319
Pramef12	Female	-1.41267
Tnfrsf1b	Female	-1.41248
Abcc10	Female	-1.41205
B930041F14Rik	Female	-1.40905
9330182L06Rik	Female	-1.40743
Acp5	Female	-1.40679
Slc7a1	Female	-1.40647
Scn3b	Female	-1.40612
Bhlhe40	Female	-1.40577
Kif26a	Female	-1.40468
Pld6	Female	-1.40426
Lpar5	Female	-1.40395
Aes	Female	-1.40389
Kank3	Female	-1.40286
Ier3	Female	-1.40047
Ulbp1	Female	-1.4004
Syce3	Female	-1.39886
Sun2	Female	-1.39773
Cyb561	Female	-1.39759
5031439G07Rik	Female	-1.39719
Sh3tc1	Female	-1.39499
Cyfip2	Female	-1.39156
Camkk1	Female	-1.39083
Ramp3	Female	-1.39042
Stk32c	Female	-1.38987
Immp2l	Female	-1.38978
Mypn	Female	-1.38902
Tmem120a	Female	-1.38818
Slc17a5	Female	-1.38664
Cox7a1	Female	-1.38617
Fes	Female	-1.38605
Bdh1	Female	-1.38576
Tmem205	Female	-1.38567
Clec2l	Female	-1.38458
Lhx6	Female	-1.38426
Parm1	Female	-1.38258
Ppp1r3d	Female	-1.38247
Arhgef4	Female	-1.38221
Mipol1	Female	-1.38187
Tbx6	Female	-1.38165
Vsig2	Female	-1.38132
Tmem229b	Female	-1.3805
Cd40	Female	-1.38046
Slit2	Female	-1.37992
Batf	Female	-1.37953
Rpl39l	Female	-1.3786
Rgs11	Female	-1.37855
St6galnac6	Female	-1.3768
Ssh3	Female	-1.37626
P2rx7	Female	-1.37592
Tubb2b	Female	-1.37507
Alox12	Female	-1.3747
Abca5	Female	-1.37458
Khnyn	Female	-1.37375
Zbtb20	Female	-1.37264
Kcnb1	Female	-1.37124
Sema4f	Female	-1.3684
Pzp	Female	-1.36725
Kctd7	Female	-1.3667
F420014N23Rik	Female	-1.3665
Ctnnd2	Female	-1.36417
Upp1	Female	-1.36353
Slc12a7	Female	-1.36309
Abtb1	Female	-1.3628
Adgrb2	Female	-1.36251
Ly6h	Female	-1.36172
Zfyve28	Female	-1.36144
Socs3	Female	-1.36138
Tnip1	Female	-1.36024
AI414108	Female	-1.3602
1700003F12Rik	Female	-1.35988
Sord	Female	-1.35974
Atp10d	Female	-1.35973
Zbtb42	Female	-1.35855
Zfp516	Female	-1.35813
Fgfr3	Female	-1.35801
Rtn4rl1	Female	-1.35799
Hyal1	Female	-1.35793
A230065H16Rik	Female	-1.35778
Sec14l2	Female	-1.35755
Ano3	Female	-1.35691
Reep5	Female	-1.35685
Lix1l	Female	-1.35573
Arhgap39	Female	-1.35527
Hykk	Female	-1.35509
Oxld1	Female	-1.35474
Wwtr1	Female	-1.35456
Yif1a	Female	-1.3536
Prr15l	Female	-1.35356
Rsph1	Female	-1.35303
Cfap69	Female	-1.3527
Cela1	Female	-1.35227
Plek2	Female	-1.3522
Pros1	Female	-1.35206
Cd9	Female	-1.35199
B4galt6	Female	-1.35101
Baz2b	Female	-1.35088
Crhbp	Female	-1.34968
Fam131c	Female	-1.34858
H2-M5	Female	-1.34819
Phyhip	Female	-1.34797
Ccbl1	Female	-1.34752
Rph3al	Female	-1.34533
Epha10	Female	-1.34464
Cldn4	Female	-1.3444
Hand1	Female	-1.34439
Cstb	Female	-1.34411
4930402H24Rik	Female	-1.34369
Sash1	Female	-1.34369
Dqx1	Female	-1.34284
Btbd18	Female	-1.34277
Inafm1	Female	-1.34176
Tnfsf12	Female	-1.34168
Bphl	Female	-1.33933
Rab26	Female	-1.33868
Agfg2	Female	-1.33757
Sypl	Female	-1.33741
Ephx2	Female	-1.33609
Ahnak	Female	-1.33585
0610007P14Rik	Female	-1.33327
Zdhhc24	Female	-1.33276
Pmvk	Female	-1.33149
Mia	Female	-1.33147
Exd2	Female	-1.33079
C2cd2	Female	-1.32982
Cers1	Female	-1.32849
Pi16	Female	-1.32801
Zkscan7	Female	-1.32742
Man1c1	Female	-1.327
Ldlrap1	Female	-1.32645
Aqp5	Female	-1.32457
Pde4c	Female	-1.32433
6430531B16Rik	Female	-1.32377
Espn	Female	-1.32344
Car12	Female	-1.32307
1700012C14Rik	Female	-1.32125
Vps13c	Female	-1.32044
Slc30a2	Female	-1.31975
Gata6	Female	-1.31951
Edem2	Female	-1.31881
Pon3	Female	-1.31788
Fzd10	Female	-1.31783
Gdpd5	Female	-1.31723
Mlxipl	Female	-1.31666
Chmp4c	Female	-1.31659
Pde9a	Female	-1.31537
Wif1	Female	-1.31457
Reep1	Female	-1.31289
Rfx2	Female	-1.31282
Sema6b	Female	-1.31276
Pdcd4	Female	-1.31253
Peli3	Female	-1.31249
Ccpg1	Female	-1.3113
Casz1	Female	-1.31118
Znrd1as	Female	-1.31049
Prkaa2	Female	-1.31014
Peg12	Female	-1.30822
Adgrb1	Female	-1.30597
Pnma1	Female	-1.30564
Klhl26	Female	-1.30556
Eml1	Female	-1.30527
Anpep	Female	-1.30412
Faah	Female	-1.30352
Nfatc4	Female	-1.30336
Ccdc15	Female	-1.30156
Cabp7	Female	-1.30108
Slc25a42	Female	-1.30104
Cables2	Female	-1.30071
Sdr39u1	Female	-1.30029
BC055111	Female	-1.30014
Arhgap44	Female	-1.29946
Npr2	Female	-1.2991
Gm6654	Female	-1.29835
Acot11	Female	-1.29829
Slc31a1	Female	-1.29712
Tspan13	Female	-1.29705
Ift57	Female	-1.29536
Cdkn1a	Female	-1.2952
Syne3	Female	-1.29341
Nipal3	Female	-1.29274
Tmem194	Female	-1.29255
Pter	Female	-1.29209
Zbtb44	Female	-1.29152
Spic	Female	-1.29142
Gss	Female	-1.29126
Rasd1	Female	-1.29005
Synm	Female	-1.28968
Eml5	Female	-1.28917
Foxj1	Female	-1.2888
Ncf1	Female	-1.28791
Slc16a3	Female	-1.28757
Dcxr	Female	-1.28728
Spata24	Female	-1.28649
Unc5cl	Female	-1.28537
Gm1995	Female	-1.28464
Ass1	Female	-1.28419
Tbl2	Female	-1.28345
Eefsec	Female	-1.28245
Appbp2os	Female	-1.28172
4930591A17Rik	Female	-1.28147
Sec23a	Female	-1.2808
2610524H06Rik	Female	-1.27974
Snx25	Female	-1.27892
Retsat	Female	-1.278
Zfp57	Female	-1.27748
Cep170b	Female	-1.27727
Pcdhgb8	Female	-1.27714
Fgfbp3	Female	-1.27571
Hist1h4h	Female	-1.27568
Aacs	Female	-1.27501
Rabac1	Female	-1.27473
Pcolce	Female	-1.27443
Tmem121	Female	-1.27381
9630013K17Rik	Female	-1.27363
Myo5c	Female	-1.27226
Mblac2	Female	-1.27203
Mical3	Female	-1.27196
0610012G03Rik	Female	-1.27179
Rnf144b	Female	-1.27166
Iqcg	Female	-1.27082
Rhbdf2	Female	-1.27071
Tulp2	Female	-1.27044
Myo18a	Female	-1.27019
Cln6	Female	-1.26975
Trim62	Female	-1.26967
Cntnap2	Female	-1.26934
Mertk	Female	-1.26799
Reep6	Female	-1.26767
Lsp1	Female	-1.2676
9630028I04Rik	Female	-1.26739
Cep131	Female	-1.26718
Hspb1	Female	-1.26609
Zyg11a	Female	-1.26595
Rundc3a	Female	-1.26371
Fam126a	Female	-1.26331
Map2k6	Female	-1.2633
AI507597	Female	-1.26325
Amt	Female	-1.26157
Gm13157	Female	-1.26149
0610011F06Rik	Female	-1.26139
Asl	Female	-1.26136
Pttg1ip	Female	-1.2611
Dnah10	Female	-1.26103
Acad11	Female	-1.25948
Tecpr1	Female	-1.2585
E030011O05Rik	Female	-1.25792
Npnt	Female	-1.25788
Trpt1	Female	-1.25742
Apcdd1	Female	-1.25739
Hormad2	Female	-1.25704
Padi4	Female	-1.25636
Ntrk1	Female	-1.25576
Dlgap3	Female	-1.25565
Pik3r5	Female	-1.25555
Slc22a7	Female	-1.25539
Nkain4	Female	-1.25463
Acaa2	Female	-1.25458
Mpst	Female	-1.25435
Zfp385c	Female	-1.25374
Zdhhc1	Female	-1.25366
Bend6	Female	-1.25354
Plekhd1	Female	-1.25257
Higd2a	Female	-1.25193
1700012D01Rik	Female	-1.25136
Gm7325	Female	-1.2513
Hist1h2bc	Female	-1.25103
Rasgef1a	Female	-1.25088
Fam183b	Female	-1.24997
Mesp2	Female	-1.24983
Rab3d	Female	-1.24917
D130017N08Rik	Female	-1.24901
Cspg5	Female	-1.24894
Tbkbp1	Female	-1.24861
Txndc16	Female	-1.24837
Prickle4	Female	-1.24825
Mmab	Female	-1.24788
Phactr2	Female	-1.24774
Dusp16	Female	-1.24663
Lrrc73	Female	-1.24659
Icam5	Female	-1.24644
Dgkh	Female	-1.24517
Nuak1	Female	-1.24491
Tmed3	Female	-1.24389
Shisa7	Female	-1.24352
1500015A07Rik	Female	-1.24337
Stamos	Female	-1.2428
Fam195a	Female	-1.24274
Syngr1	Female	-1.239
Kalrn	Female	-1.23882
Gm16861	Female	-1.23881
Efhc1	Female	-1.23862
Gpr155	Female	-1.23849
Zkscan16	Female	-1.23831
Vil1	Female	-1.23708
Tspyl1	Female	-1.23686
Fam78a	Female	-1.23567
Mmp11	Female	-1.23535
Asap2	Female	-1.23521
Cbln1	Female	-1.2352
Cyba	Female	-1.23462
Zc3h12a	Female	-1.23451
Slc35f5	Female	-1.23334
Neurl1a	Female	-1.23294
Cabp1	Female	-1.23282
A930004D18Rik	Female	-1.2326
Sema5b	Female	-1.23191
Suv420h2	Female	-1.23138
Morn1	Female	-1.23049
S1pr3	Female	-1.23047
Fam159a	Female	-1.2297
Tagln3	Female	-1.2295
Tmem106b	Female	-1.22903
Rin3	Female	-1.22861
Sowahb	Female	-1.22835
Zfp369	Female	-1.22796
Heca	Female	-1.2279
Ctsf	Female	-1.22742
Ptrh1	Female	-1.22697
Ankrd34b	Female	-1.22674
Hist1h2ae	Female	-1.22544
Ppp2r5c	Female	-1.22527
2310047M10Rik	Female	-1.22487
Tubb2a-ps2	Female	-1.22481
Fbxl2	Female	-1.22463
Dclk2	Female	-1.22406
Rnf152	Female	-1.2235
Ankmy2	Female	-1.22251
Flnb	Female	-1.22204
Ccnd3	Female	-1.22103
Npdc1	Female	-1.2207
1110051M20Rik	Female	-1.22062
Lima1	Female	-1.22017
Tmem106c	Female	-1.21924
Klf10	Female	-1.21898
A430033K04Rik	Female	-1.21841
Sox10	Female	-1.2168
Stat5b	Female	-1.21629
Zyg11b	Female	-1.215
Lamtor2	Female	-1.21449
Gm3336	Female	-1.21331
Il6st	Female	-1.21262
Dixdc1	Female	-1.21244
Mcmdc2	Female	-1.21178
Btrc	Female	-1.2116
Brwd1	Female	-1.21155
Katnal1	Female	-1.21154
F2	Female	-1.20942
Lrrc51	Female	-1.20941
Zfp30	Female	-1.20935
Sgsm2	Female	-1.20868
Gm11413	Female	-1.20863
Egln3	Female	-1.20811
Fgfr4	Female	-1.20781
Tnfrsf23	Female	-1.207
Pkd1	Female	-1.20587
Nek9	Female	-1.20567
Mturn	Female	-1.20527
Gjb3	Female	-1.20409
Dapk2	Female	-1.20391
Sik1	Female	-1.20376
4933404O12Rik	Female	-1.20354
Adamtsl5	Female	-1.20286
Clnk	Female	-1.20226
Lgals8	Female	-1.20137
Card9	Female	-1.20113
Usp3	Female	-1.20076
Gm5595	Female	-1.20065
Sh3pxd2b	Female	-1.19952
Atxn3	Female	-1.19922
C230037L18Rik	Female	-1.19764
Prkcg	Female	-1.19756
A4galt	Female	-1.19719
Psph	Female	-1.1971
Atp8b3	Female	-1.19703
Plin5	Female	-1.19674
Serhl	Female	-1.19657
Zbtb7a	Female	-1.19648
Tmem64	Female	-1.19636
Eef2kmt	Female	-1.19626
Ndufv3	Female	-1.19592
Ndufa6	Female	-1.19553
Gm20219	Female	-1.19436
Trim56	Female	-1.19424
Tmc7	Female	-1.19317
Fgfrl1	Female	-1.19247
Pdk4	Female	-1.19207
Nubpl	Female	-1.19171
Syce1	Female	-1.19162
Stat2	Female	-1.19012
Cdk18	Female	-1.18988
Olfml1	Female	-1.18981
Tyk2	Female	-1.18943
Pex26	Female	-1.1889
Sema4g	Female	-1.18791
Adora2b	Female	-1.18765
Arfgap3	Female	-1.18689
Hrh1	Female	-1.18674
Nphp3	Female	-1.18564
Zc3hav1l	Female	-1.1851
Pwwp2b	Female	-1.18499
Tbc1d8	Female	-1.18457
Acsl6	Female	-1.18396
Camta1	Female	-1.18369
Mfap5	Female	-1.18344
Ttc7	Female	-1.18239
Myo6	Female	-1.18232
Pcx	Female	-1.18203
E130311K13Rik	Female	-1.18193
Nfkbia	Female	-1.1814
Ncoa1	Female	-1.18104
Platr7	Female	-1.1808
Ush1c	Female	-1.18061
Rasa3	Female	-1.18046
Hist1h4b	Female	-1.17971
Egln1	Female	-1.17881
Rassf2	Female	-1.17876
Gpr3	Female	-1.17859
Rnf130	Female	-1.17764
Klf5	Female	-1.17755
Flt3l	Female	-1.17582
Pla2g1b	Female	-1.17557
Scrn1	Female	-1.17502
Coro6	Female	-1.17495
Zfp775	Female	-1.1746
Sec14l4	Female	-1.17436
Ssc5d	Female	-1.17324
Dlgap1	Female	-1.173
Nmnat2	Female	-1.17299
Sgsm1	Female	-1.17298
Slc35d2	Female	-1.17265
Adamts15	Female	-1.17087
Cebpa	Female	-1.17062
Fam69b	Female	-1.16924
Kdm7a	Female	-1.16897
Pfkl	Female	-1.16821
Ctsb	Female	-1.16793
Kcns3	Female	-1.16786
4930581F22Rik	Female	-1.16685
Gls2	Female	-1.16648
Itgb4	Female	-1.16601
Tmc6	Female	-1.16591
Phyh	Female	-1.16541
Nab2	Female	-1.16519
Ndrg4	Female	-1.16405
Mov10l1	Female	-1.16226
Src	Female	-1.16202
Tfpi	Female	-1.16186
Kctd12	Female	-1.16125
Pgpep1	Female	-1.16093
Aifm2	Female	-1.16091
Nacc2	Female	-1.16042
Pctp	Female	-1.1604
Igdcc3	Female	-1.15989
Lrrc14b	Female	-1.15962
Tgfbi	Female	-1.1594
Rtn4r	Female	-1.15824
Rnft2	Female	-1.15692
Pim3	Female	-1.15557
Fbxl20	Female	-1.15548
Hibadh	Female	-1.15496
H2-DMa	Female	-1.15481
Ppm1m	Female	-1.15474
Slc2a7	Female	-1.15309
Acap2	Female	-1.15113
Slc45a3	Female	-1.15025
Rab3a	Female	-1.14904
Myh14	Female	-1.14866
Abhd2	Female	-1.14836
Ppfibp2	Female	-1.14795
Fam214b	Female	-1.14759
Arl5c	Female	-1.14639
Daam1	Female	-1.14623
Kif23	Female	-1.14553
Wasf3	Female	-1.14477
D330023K18Rik	Female	-1.14474
Cryzl1	Female	-1.14404
Gm29766	Female	-1.14343
1700020D05Rik	Female	-1.14273
Map3k10	Female	-1.14211
Kcnip2	Female	-1.14111
Dstyk	Female	-1.14095
Rims3	Female	-1.14086
Panct2	Female	-1.14041
Ppp1r14a	Female	-1.14031
Sh2b3	Female	-1.13921
Cox17	Female	-1.13919
Brdt	Female	-1.13917
Stard4	Female	-1.13755
Fcho2	Female	-1.13726
Synpo	Female	-1.13724
1700097N02Rik	Female	-1.13699
Wdr5	Female	-1.13627
4933406J08Rik	Female	-1.13605
Dirc2	Female	-1.13529
Ulk1	Female	-1.13477
Hsd17b14	Female	-1.13398
Plcd3	Female	-1.13285
Creb3l1	Female	-1.13283
Myo1a	Female	-1.13258
4930563E22Rik	Female	-1.13251
Adgre5	Female	-1.13176
Pdia5	Female	-1.13152
Bend7	Female	-1.13142
Tubg2	Female	-1.13061
Pdpk1	Female	-1.13042
Hist1h2bb	Female	-1.13022
Tm6sf1	Female	-1.12995
Il12rb2	Female	-1.12976
Lhfpl5	Female	-1.12939
Slc13a4	Female	-1.12865
Rnasek	Female	-1.12819
Ggt7	Female	-1.12803
Ano1	Female	-1.12795
Cyp11a1	Female	-1.12789
Deptor	Female	-1.12763
Dhdh	Female	-1.1275
Sct	Female	-1.12686
Usp2	Female	-1.12667
Nadsyn1	Female	-1.12581
Cldn9	Female	-1.12574
Mib2	Female	-1.12534
Cox4i2	Female	-1.1253
Slc6a6	Female	-1.12511
Esrra	Female	-1.12453
Agbl3	Female	-1.12448
Rps6ka4	Female	-1.12374
Lrrn2	Female	-1.12351
Bahcc1	Female	-1.12335
1700124L16Rik	Female	-1.12331
Ak1	Female	-1.12256
G6pc3	Female	-1.12231
Kank2	Female	-1.12193
Map3k1	Female	-1.12188
Oasl1	Female	-1.1214
Pramel1	Female	-1.12115
Zc2hc1c	Female	-1.12107
Tnfaip2	Female	-1.12099
Tinagl1	Female	-1.12017
Ooep	Female	-1.12005
Cyth1	Female	-1.11969
Ddit4l	Female	-1.1183
Pip4k2a	Female	-1.11808
Il10rb	Female	-1.11677
Apobec3	Female	-1.11668
Vat1	Female	-1.11588
Sec11c	Female	-1.11564
4930483K19Rik	Female	-1.11508
Pcbp3	Female	-1.1144
Mcts2	Female	-1.11416
Lrp10	Female	-1.11291
Kcnh6	Female	-1.11218
Gng12	Female	-1.11216
2010300C02Rik	Female	-1.11175
Isg20	Female	-1.1116
Apoe	Female	-1.11112
Ell3	Female	-1.10922
Hes1	Female	-1.10903
Ceacam1	Female	-1.10846
Tgm1	Female	-1.10837
Usp49	Female	-1.10786
Paox	Female	-1.10774
Bckdha	Female	-1.10736
Lysmd4	Female	-1.10673
Fgf1	Female	-1.10646
Siah2	Female	-1.10603
Abtb2	Female	-1.10545
Comt	Female	-1.10527
Tmem82	Female	-1.10511
Ifnar2	Female	-1.10429
Slc12a6	Female	-1.10419
Prdm16	Female	-1.1033
Mavs	Female	-1.10326
Slc35c1	Female	-1.10301
Fos	Female	-1.10248
Rgs9	Female	-1.10241
Cyp2t4	Female	-1.10213
Bach2	Female	-1.10192
Lhfpl4	Female	-1.10191
Pgbd5	Female	-1.10172
Rabepk	Female	-1.10075
Cd59b	Female	-1.09987
Aldoart2	Female	-1.09953
Tpcn1	Female	-1.09898
Fkbp1b	Female	-1.09846
Aaed1	Female	-1.09792
Tmem159	Female	-1.09771
Dab2ip	Female	-1.09612
Tmem151a	Female	-1.09601
Cpt2	Female	-1.09592
Hlf	Female	-1.09591
Arl14epl	Female	-1.095
Phf11d	Female	-1.09461
Flot1	Female	-1.09459
Fam65a	Female	-1.09383
Cpne1	Female	-1.0938
Chchd10	Female	-1.0922
Podxl2	Female	-1.09214
Dnajc4	Female	-1.09206
Tbc1d13	Female	-1.0917
Plcxd2	Female	-1.09146
Lipg	Female	-1.0913
Mfsd12	Female	-1.09068
Tubb2a	Female	-1.09061
Smug1	Female	-1.09058
Sdcbp2	Female	-1.08991
Sema6c	Female	-1.08972
Zfp277	Female	-1.08942
Ube2l6	Female	-1.08763
Mybpc2	Female	-1.08744
Igf2bp2	Female	-1.08727
As3mt	Female	-1.08696
Ulk2	Female	-1.08678
Hectd2	Female	-1.08646
Zfp871	Female	-1.08564
Crlf2	Female	-1.0846
Aldh3a1	Female	-1.08415
Lrch1	Female	-1.08399
Map3k2	Female	-1.08363
1700037H04Rik	Female	-1.08238
Crip3	Female	-1.08222
AI413582	Female	-1.08199
Nanos1	Female	-1.08197
Tspyl4	Female	-1.08162
Klhl24	Female	-1.08146
Slc22a18	Female	-1.08109
Smad7	Female	-1.08052
Ralgps1	Female	-1.07959
Man1a	Female	-1.07935
Chpt1	Female	-1.07898
Npc2	Female	-1.07871
Ltbp1	Female	-1.07867
Sult5a1	Female	-1.07709
Eps8l2	Female	-1.07707
Cpxm1	Female	-1.07703
Narf	Female	-1.07655
Gstz1	Female	-1.0764
Sil1	Female	-1.07592
1700084E18Rik	Female	-1.07506
Tagln2	Female	-1.07457
Fbln2	Female	-1.0744
Rab43	Female	-1.07389
Oas1d	Female	-1.07381
Tmtc4	Female	-1.07289
Aldoart1	Female	-1.07282
Acss1	Female	-1.07238
Gm28042	Female	-1.072
Heatr5b	Female	-1.07168
Garnl3	Female	-1.07139
Myo1g	Female	-1.07107
Cd164l2	Female	-1.07079
Pigh	Female	-1.07057
Snx20	Female	-1.07024
Hscb	Female	-1.06993
Fez2	Female	-1.06976
Mov10	Female	-1.06912
Rasgrp1	Female	-1.06861
Med12l	Female	-1.0673
Afap1l1	Female	-1.06719
Stk39	Female	-1.06693
Bckdhb	Female	-1.06643
Zrsr1	Female	-1.06611
Snhg20	Female	-1.06592
Sarm1	Female	-1.06567
Odf3b	Female	-1.06555
Kcnn1	Female	-1.06528
Rwdd3	Female	-1.0648
Fads1	Female	-1.06436
D10Jhu81e	Female	-1.06338
Foxq1	Female	-1.06334
Ddit3	Female	-1.06334
Chrm4	Female	-1.06193
Ccdc122	Female	-1.06185
Tep1	Female	-1.06171
Ubash3b	Female	-1.06142
2200002D01Rik	Female	-1.06127
2510002D24Rik	Female	-1.05828
Samd8	Female	-1.05805
Fam213b	Female	-1.0574
Klrg2	Female	-1.05704
P4htm	Female	-1.057
Fuca1	Female	-1.05634
H1f0	Female	-1.05504
Pdzd2	Female	-1.05459
Gaa	Female	-1.05416
Ero1l	Female	-1.05391
Ppp1r9b	Female	-1.05381
Tcf24	Female	-1.05374
Vldlr	Female	-1.0532
Osbpl2	Female	-1.05285
Ltbp3	Female	-1.0524
Trpv4	Female	-1.05133
Galnt11	Female	-1.05124
Cyp4f16	Female	-1.05016
Col4a2	Female	-1.04959
Rcn3	Female	-1.04769
C2	Female	-1.04669
Vps13d	Female	-1.04602
Dexi	Female	-1.04595
Zfp97	Female	-1.04522
Trim14	Female	-1.0452
Slc44a1	Female	-1.04477
Mdfi	Female	-1.04429
Sema3b	Female	-1.04403
Lactb	Female	-1.044
Dsg2	Female	-1.04399
Sgsh	Female	-1.04399
Tmem151b	Female	-1.04332
Atg2b	Female	-1.04227
Hexa	Female	-1.0422
Ccdc141	Female	-1.04211
Aoc2	Female	-1.04163
Nrm	Female	-1.04133
Slc4a5	Female	-1.04072
Mgat3	Female	-1.04066
Ppl	Female	-1.03972
Gyltl1b	Female	-1.03951
Bglap3	Female	-1.03944
Tpi1	Female	-1.03912
C2cd2l	Female	-1.03897
Tapbp	Female	-1.03867
Rhbdl3	Female	-1.03814
Tmem81	Female	-1.03813
Tmem74b	Female	-1.03809
Cyct	Female	-1.03766
St6galnac4	Female	-1.03751
Zbtb10	Female	-1.0356
Scd1	Female	-1.03508
Slc48a1	Female	-1.03409
Eea1	Female	-1.03394
Eif4e3	Female	-1.03365
Sox7	Female	-1.03355
Lemd2	Female	-1.03332
Ypel5	Female	-1.03144
Trp53inp2	Female	-1.03142
Ets2	Female	-1.03086
Itga2b	Female	-1.0308
Gusb	Female	-1.03051
9430083A17Rik	Female	-1.03038
Kcnab3	Female	-1.03038
Xpnpep1	Female	-1.03032
Lgmn	Female	-1.03023
Tnnc1	Female	-1.02991
Aldoa	Female	-1.02934
Hemk1	Female	-1.02714
Sft2d3	Female	-1.02659
Cry2	Female	-1.02647
Col4a1	Female	-1.02641
Trps1	Female	-1.0263
Bsg	Female	-1.0256
Furin	Female	-1.02519
Phox2a	Female	-1.02487
Camk2a	Female	-1.02487
1700016K19Rik	Female	-1.02468
Parvb	Female	-1.02373
[truncated: 920 more rows]
