# Supplementary material for: Sex-biased and parental allele-specific gene regulation by KDM6A
Source: Biol Sex Differ. 2022 Jul 23;13:40. doi: 10.1186/s13293-022-00452-0 (PMC9308343; doi:10.1186/s13293-022-00452-0)
Supplement: Supplementary file 11 — Additional file 11: Table S11. A: BC group A (see Figures 3A, B); B: BC group B (see Figures 3A, B); C: BC group D (see Figures 3A, B); D: BC group E (see Figures 3A, B); E: CB group A (see Figures 3C, D); F: CB group B (see Figures 3C, D); G: CB group D (see Figures 3C, D); H: CB group E (see Figures 3C, D). [file 13293_2022_452_MOESM11_ESM.xlsx]

## Sheet: Allelic expression changes
Additional file 11: Allele-specific expression in reciprocal crosses
Additional file 11A: BC group A (see Figures 3A, B)																Additional file 11B: BC group B (see Figures 3A, B)																Additional file 11C: BC group D (see Figures 3A, B)																Additional file 11D: BC group E (see Figures 3A, B)
BC Group A	Maternal allele							Paternal allele								BC Group B	Maternal allele							Paternal allele								BC Group D	Maternal allele							Paternal allele								BC Group E	Maternal allele
Gene name	wt rep1	wt rep2	Kdm6aΔE1	Kdm6aΔE3	Kdm6aΔP4	Log2 Fold change	FDR	wt rep 1	wt rep 2	Kdm6aΔE1	Kdm6aΔE3	Kdm6aΔP4	Log2 Fold change	FDR		Gene name	wt rep1	wt rep2	Kdm6aΔE1	Kdm6aΔE3	Kdm6aΔP4	Log2 Fold change	FDR	wt rep1	wt rep2	Kdm6aΔE1	Kdm6aΔE3	Kdm6aΔP4	Log2 Fold change	FDR		Gene name	wt rep 1	wt rep 2	Kdm6aΔE1	Kdm6aΔE3	Kdm6aΔP4	Log2 Fold change	FDR	wt rep 1	wt rep 2	Kdm6aΔE1	Kdm6aΔE3	Kdm6aΔP4	Log2 Fold change	FDR		Gene name	wt rep 1
2310045N01Rik	28.0545	28.3436	16.9516	17.2189	25.0918	-0.624225	0.0123665	11.3553	12.8138	15.0457	14.518	12.7516	0.223053	0.906458		Aff3	11.0343	10.5652	9.31645	8.62005	9.88287	-0.219871	0.166674	5.19941	4.48923	2.32045	2.16055	3.54743	-0.956865	0.00824619		1810013L24Rik	14.3117	14.3887	24.1983	28.2436	18.326	0.633835	0.0405474	23.2333	22.3017	29.548	29.9615	24.3149	0.295432	0.572531		A830010M20Rik	0.807707
2810004N23Rik	190.775	174.305	96.7778	85.277	166.078	-0.75757	0.0311108	119.01	102.572	113.78	97.895	95.2363	-0.114981	0.535887		Ahcy	19.6599	18.8159	19.0305	13.7026	16.866	-0.2186	0.672145	7.63491	9.74467	4.39061	5.02995	4.97949	-0.948478	0.00665311		Abca1	1.72938	1.80755	2.46756	3.32978	2.7233	0.595169	0.0109524	0.509451	0.482771	0.495441	0.61482	0.952764	0.471064	0.61233		Acss2	4.2459
A2m	0.911941	1.07101	0.416951	0.54274	0.595061	-1.03427	6.24459e-06	1.67288	1.78602	0.837289	0.51599	1.60857	-0.808778	0.140147		Ak4	4.92758	5.3676	3.85557	2.56594	4.68071	-0.476083	0.100901	7.81322	7.8274	5.30329	3.60524	6.52709	-0.699656	0.0317071		Abca3	1.27869	1.50119	2.2258	2.45491	2.3761	0.666564	0.0481614	1.92084	1.58622	2.70276	2.48993	2.72505	0.589864	0.0147595		Adgrb2	1.7616
A930004D18Rik	1.97073	1.67863	0.574476	1.10237	1.02251	-1.12653	0.00812106	0.914696	0.934214	0.322617	0.668133	0.640884	-0.76532	0.428181		Ap3b2	4.22749	3.63509	3.25617	1.64439	2.92817	-0.591187	0.17447	9.26421	9.66621	4.95233	2.54356	6.57434	-1.11808	0.026886		Akna	2.16469	1.99454	3.07316	3.70202	3.56981	0.636901	0.00215457	1.97115	1.66759	2.49415	2.96933	2.91672	0.618583	0.0364152		Adgrd1	0.527247
Adat1	22.7439	22.7878	12.2144	12.255	19.678	-0.730568	0.0190995	4.56909	4.02756	3.69692	4.15562	4.29534	-0.0861044	0.850791		Bcl6b	5.73791	5.06969	1.84901	1.59883	4.34905	-1.05604	0.122607	9.59099	9.32331	4.64817	3.43554	7.35385	-0.981891	0.0345283		Apobec1	1.0782	1.2422	2.37116	3.32595	2.32155	1.12084	0.0121732	1.69003	1.63862	3.7048	2.55206	1.9861	0.723263	0.576463		Adm2	1.72561
Apobec2	2.54908	3.02857	0.845698	1.0478	1.89946	-1.24168	0.0201163	4.87909	5.47131	5.8553	3.80351	3.76852	-0.209477	0.772079		Cachd1	5.16089	4.76352	2.73549	4.06558	2.90468	-0.617104	0.163463	7.72541	6.60658	4.13164	5.10752	3.96199	-0.78957	0.00255774		Asns	83.3245	89.7	98.6056	197.651	181.941	0.78855	0.0345283	142.839	148.453	154.928	323.017	258.848	0.753831	0.0912279		Adssl1	0.959947
Arhgef9	2.4632	2.78979	1.08884	1.17399	0.892825	-1.35689	9.64537e-06	0	0	0	0	0	NA	0.998782		Ccdc102a	11.7535	10.7861	4.755	5.06557	9.30916	-0.821608	0.0747764	9.59671	9.95014	5.9279	6.17543	7.02444	-0.710024	0.00824619		Atp8a1	2.50448	2.14126	3.14486	3.48895	4.57912	0.59014	0.0222152	1.56074	1.61285	1.93053	1.78539	2.94111	0.4838	0.453672		Ahi1	2.51802
Armc6	22.4752	24.6294	12.6437	11.3327	17.8544	-0.855436	0.0036825	15.0328	16.4057	14.2346	12.4831	11.2755	-0.311754	0.282833		Ccne2	11.6511	12.1731	7.77777	9.20197	9.81456	-0.415464	0.100663	10.5617	10.2637	7.32633	5.60113	7.97494	-0.673015	0.0274586		AU040320	1.66366	1.8721	2.73062	2.97458	3.28376	0.65444	0.00553198	2.59307	2.45918	3.07446	3.65175	4.16037	0.52259	0.351564		Als2cl	2.76814
Bcar1	52.4057	46.684	30.4216	21.4758	43.3242	-0.746794	0.0338394	39.9119	35.9108	42.1345	33.1318	31.0299	-0.0975742	0.732155		Cpne5	10.6302	9.50404	12.9058	7.31706	6.51165	-0.17591	0.862176	5.87985	5.34306	4.18851	2.85284	3.82645	-0.723532	0.0101087		Avpi1	46.0015	52.5695	68.6591	91.3152	78.3315	0.598585	0.0269992	60.0685	68.0895	83.0639	104.828	89.6635	0.52989	0.104301		Apoe	450.923
Camkv	19.0845	17.2937	10.1246	10.4617	13.3976	-0.779	1.18118e-05	18.7833	17.9928	12.6938	11.429	16.4697	-0.442518	0.0441046		Dab1	5.66974	5.41498	4.13459	5.55178	4.18937	-0.26097	0.208755	6.84556	5.78582	3.5249	5.09312	4.50218	-0.800086	0.00648614		Azin2	2.44012	1.87104	5.47384	6.36677	3.41173	1.16106	0.0125576	0.635448	0.784561	2.42789	2.09018	2.02331	1.61873	4.91519e-07		Atf5	10.1228
Cbfb	44.1768	45.9747	21.4994	20.6655	38.8797	-0.843387	0.0257701	31.5773	30.2536	23.7623	23.5655	25.0574	-0.357596	0.0171245		Dtx3l	5.91808	4.61058	3.35815	3.93889	4.37448	-0.436292	0.0933157	5.85232	5.70842	3.684	3.63541	4.17875	-0.68686	3.00985e-05		Bcat1	22.94	23.089	31.395	52.6281	33.3594	0.681429	0.0400161	46.6568	46.2315	53.2039	60.3419	52.8274	0.255892	0.441153		B230219D22Rik	16.331
Cdt1	176.789	181.85	97.28	105.347	172.163	-0.623571	0.0451276	116.898	124.424	122.339	133.372	108.092	0.00723549	0.936826		Efhd1	2.65987	2.67388	1.30718	2.11408	1.81489	-0.611606	0.255788	1.95579	2.4275	1.25641	1.39024	1.24368	-0.84588	0.048388		Bphl	5.43847	4.10072	8.88829	12.0633	7.55202	0.911151	0.0480154	6.39223	7.38988	10.3104	13.9124	10.3115	0.740271	0.103022		Cd68	4.0953
Champ1	66.4056	65.1682	36.1656	37.8657	61.4809	-0.643935	0.0281353	33.8274	33.3507	36.3264	37.7024	30.4945	0.0527992	0.998782		Eomes	1.78788	2.16914	1.80537	0.970587	1.77488	-0.383245	0.537771	4.67286	4.60452	2.23265	3.31351	3.60566	-0.701051	0.0438957		Btg1	3.53619	3.3337	5.28939	5.60904	5.61884	0.590005	2.76978e-06	3.40575	3.74582	4.46211	4.94266	6.01626	0.523605	0.103366		Cep72	4.84467
Cherp	144.498	107.109	82.0259	56.6409	110.39	-0.70055	0.0462717	85.626	73.1911	88.2621	71.8991	52.8869	-0.16115	0.732717		Fgr	3.35839	4.1414	2.588	1.43752	2.14297	-0.866895	0.213869	4.41407	4.01584	1.89733	1.70992	2.86395	-1.06623	0.0348921		Cars	51.3219	50.424	67.4068	94.3296	83.1265	0.591031	0.00225026	66.8041	71.399	85.8272	115.71	98.2545	0.532208	0.0313889		Cfap43	0.533955
Cirh1a	235.786	239.181	119.134	111.462	213.327	-0.786919	0.0159357	155.166	160.34	140.522	132.389	135.641	-0.21211	0.000790881		Fkbp6	3.22578	4.25644	2.05576	0.461708	2.19094	-1.25319	0.162551	7.78952	7.58756	2.65907	2.04844	3.37254	-1.62988	2.93925e-10		Celsr1	1.12058	0.980715	1.98277	1.83637	1.92058	0.774678	0.000187581	1.41167	1.17346	1.84699	1.99151	2.35394	0.675309	0.00367075		Cited4	0.717351
Cnksr3	10.0456	10.1139	6.48473	5.3146	7.7948	-0.722521	0.0219006	11.2773	9.89165	9.99277	7.206	9.961	-0.225441	0.430325		Foxd3	27.7244	30.1303	24.6464	34.7707	11.9083	-0.282981	0.807763	11.419	11.233	6.01426	5.98407	3.4147	-1.22171	0.00560014		Cep128	2.3247	2.35986	3.70365	4.27794	3.78418	0.654243	0.00134071	5.11032	4.1366	5.95631	6.53606	5.96626	0.412288	0.343716		Clybl	12.5913
Ctu2	48.6286	49.9605	25.5881	25.0248	43.5926	-0.753207	0.0235318	16.5173	18.4459	18.013	17.261	16.6751	-0.013701	0.842186		Gbp4	1.39069	1.18029	0.209344	0.196404	0.499264	-2.09127	0.256434	1.5728	2.03247	0.622798	0.380238	0.515906	-1.9258	0.00139738		Ddit4l	1.97306	1.68802	3.73005	4.97828	2.91299	1.00025	0.0237566	3.25106	3.70116	4.18268	5.98302	3.26093	0.364589	0.796249		Cox6b2	34.5212
Cyb5b	120.322	121.686	59.1356	62.9918	110.191	-0.747454	0.0180954	67.5586	65.1711	65.8074	62.4872	58.7877	-0.0897807	0.334695		Gnai2	135.283	128.431	111.457	72.731	96.024	-0.497418	0.2002	171.834	151.946	125.541	87.76	107.312	-0.690567	0.000191585		Dstyk	2.75943	2.92178	3.95572	5.44161	6.58422	0.809927	0.00601245	2.43018	2.40412	2.34036	3.57208	3.64848	0.39888	0.560185		Cpt1a	4.95392
Dapk1	13.7008	11.4651	9.39018	8.22049	7.55618	-0.671695	0.000709782	9.44968	8.26203	7.31492	5.53831	6.71492	-0.441159	0.00596016		Lama3	1.65693	1.61842	1.22427	0.851927	1.45846	-0.475041	0.291979	3.01687	2.99916	1.96002	1.46217	2.23582	-0.770195	0.00128669		Fam172a	1.61561	1.75909	2.79929	3.21404	2.5638	0.673674	0.0313412	4.07712	4.12324	3.80704	5.39598	5.84799	0.291139	0.812354		Crebl2	1.3719
Dctd	95.6553	89.362	45.7252	46.6551	83.0646	-0.766567	0.0473022	59.6077	55.362	52.043	56.0019	49.9814	-0.126052	0.358864		Laptm4a	94.2628	127.938	154.097	122.118	154.849	0.371076	0.397085	39.2762	19.6704	0	0	0	-29.781	8.7213e-05		Fbxl4	2.73974	2.58035	3.65611	4.8559	5.12231	0.677394	0.0259034	2.68818	3.13934	2.74064	3.74679	4.62304	0.346003	0.826537		Creg1	6.14899
Ddhd2	21.9144	20.3087	10.9319	8.45925	16.9832	-0.903373	0.0142591	10.5628	9.60155	10.9636	8.56255	9.12491	-0.0781809	0.740926		Lmo4	12.7348	11.1548	11.6219	9.4159	9.56991	-0.22745	0.882971	15.1723	15.7993	10.1692	9.1881	10.8778	-0.703767	0.000202044		Garnl3	1.36413	1.4913	3.71927	2.59168	2.90083	1.01185	0.000604114	3.41031	3.05717	2.52911	4.03192	4.49628	0.188762	0.989857		Crtac1	0.852982
Ddx19a	46.0146	43.6987	22.0557	20.6125	38.0959	-0.839811	0.0139402	26.8714	25.0575	23.3547	28.0346	25.6776	-0.0153888	0.881793		Ly6e	27.1611	25.9343	24.8175	20.2	22.7316	-0.233348	0.0938362	23.5284	21.0348	15.1996	10.8137	15.9777	-0.77127	0.00107134		Gjb1	11.5028	10.4682	28.9516	20.7605	26.4474	1.10538	0.000245876	0	0	0.366515	0	0	NA	0.38957		Cryl1	5.00486
Ddx39	522.961	513.785	295.398	231.992	467.277	-0.748491	0.0193626	334.331	339.607	351.686	262.719	285.789	-0.167342	0.333095		Mob3b	2.4905	2.14111	1.65558	1.34128	2.00137	-0.475059	0.124626	1.67464	1.66656	0.464657	0.625993	0.693809	-1.58428	2.8797e-05		Gpa33	25.2584	23.8625	57.7907	46.4403	45.8776	0.938141	7.42632e-09	0.858896	0.6806	2.17711	0.83918	1.03891	0.812352	0.342541		Dcxr	5.65835
Ddx49	87.78	82.9413	50.7848	47.9725	78.1489	-0.634283	0.0434655	39.731	47.9417	42.3366	39.3695	41.0961	-0.0988257	0.61233		Neurog3	1.90403	3.83885	0.642521	0.598409	0.373347	-2.41585	0.424299	6.9701	5.17149	3.0584	2.65494	2.31475	-1.26887	0.0150713		Gpx3	5.71242	7.65358	11.2019	13.5013	12.7323	0.808583	0.00415041	8.64908	9.13972	9.87786	13.6318	13.6756	0.478799	0.337972		Dmtn	14.1443
Dhx38	66.8711	55.6478	33.1236	25.1335	49.3727	-0.87426	0.00583519	40.7469	32.4222	37.2792	26.3998	27.5527	-0.266662	0.351103		P2rx5	0.264874	0	NA	2.08333	1.50885	3.76148	0.670725	0.993276	1.43245	NA	0	0	-9.40576	2.22283e-09		Hibadh	23.8162	28.1815	42.2064	50.198	45.3089	0.729978	3.32624e-06	40.5516	43.3933	47.3684	68.514	60.0591	0.482619	0.206088		Fam210b	1.79438
Dmrt1	25.2366	26.5561	16.9783	18.9254	18.3464	-0.608819	7.94786e-06	20.7703	17.777	11.3421	9.1599	17.1804	-0.617701	0.0605388		Parp12	4.8243	5.2983	4.18594	2.80241	2.48995	-0.679842	0.0879324	6.7905	7.0125	3.54388	2.92065	3.28952	-1.17704	2.34525e-10		Hsdl2	3.84311	4.81609	7.03818	6.90427	7.24711	0.613872	0.00635933	5.88342	5.62761	6.66702	8.05273	7.75019	0.380017	0.543479		Fam214a	1.24577
E2f4	242.442	230.461	125.4	117.742	222.519	-0.711219	0.0345474	142.017	128.197	135.75	125.317	115.915	-0.104569	0.494521		Pdzk1	3.59881	4.67799	2.5198	1.18578	3.84103	-0.718207	0.998782	6.85489	7.06911	4.84384	3.00003	5.23916	-0.783586	0.0210158		Id4	1.32498	1.63894	2.54916	7.99171	3.47711	1.57859	0.0128866	2.76037	3.31183	3.66548	3.48119	3.11394	0.171863	0.992818		Fcgr3	0.876172
Etv1	2.87061	2.74685	1.80237	1.95678	2.10749	-0.616935	0.0217848	3.71416	4.05922	2.52613	3.96872	2.58864	-0.360258	0.549609		Phactr3	0.312764	0.263898	0.577967	0.11477	0.449567	0.401186	0.949314	1.15115	1.19694	0.385157	0.222196	0.645483	-1.59501	0.00575055		Idh2	57.3777	58.332	64.7034	125.585	109.103	0.694855	0.0481988	88.4943	87.828	94.7116	158.174	143.057	0.582114	0.122607		Fgfr4	0.702761
Exoc3l	14.6302	14.3181	5.3627	9.19969	6.1785	-1.15169	0.00132513	11.4364	10.2768	9.9493	14.1928	5.5432	-0.133786	0.945802		Pld1	0.744036	1.00418	0.521816	0.464685	0.509584	-0.809654	0.128059	3.64577	3.51651	2.32462	2.1579	1.76162	-0.86198	0.0222152		Ift140	3.55304	3.65643	5.84776	6.3003	5.1403	0.589719	0.037392	3.88614	3.62235	4.32684	6.4431	4.78048	0.465396	0.361543		Gadd45a	101.145
Exoc8	4.7319	4.44475	2.75684	2.60257	3.67193	-0.705535	0.00504587	2.46841	2.12198	2.25084	1.86786	1.93991	-0.184592	0.644335		Pld4	0.742301	1.01235	0.338278	0.320461	1.07232	-0.604492	0.904732	3.0156	2.80169	1.20765	1.64797	1.89955	-0.973845	0.0144969		Klf15	1.91886	2.09464	3.21375	5.43597	4.403	1.02428	0.00198417	2.29428	2.60986	2.43369	4.74193	4.7512	0.697175	0.29621		Gjb4	3.12202
Fam32a	95.5473	91.5559	57.3771	49.0746	74.4242	-0.731954	0.00572273	66.0347	62.5671	67.9009	60.8854	48.4578	-0.122136	0.676019		Plekha1	39.2817	37.0148	30.733	24.3372	32.945	-0.378827	0.00827078	47.2617	51.7205	37.4973	27.7466	39.4565	-0.599582	0.00688042		Klhl5	1.80374	1.65653	2.93534	3.50368	3.73732	0.878916	0.000180636	4.48633	4.9977	4.70802	6.94152	7.59638	0.436018	0.506707		Gnmt	2.12613
Farsa	180.921	172.254	102.735	77.6062	149.85	-0.784346	0.0134266	131.391	110.864	126.272	109.027	102.188	-0.106657	0.561223		Pou3f1	51.1437	58.1304	43.5486	16.4483	24.5709	-0.954734	0.0604726	27.074	29.1668	18.8446	14.1706	20.0888	-0.763519	0.0304196		Lrrc48	0.752308	1.37959	2.9394	3.26976	3.07895	1.44705	0.00410986	0.278632	0.236777	1.07361	1.6133	1.395	2.40049	3.79398e-06		Got1l1	3.42449
Fkbp8	232.387	218.581	127.182	109.427	201.391	-0.730834	0.0239214	155.068	144.273	148.004	142.012	133.055	-0.0858526	0.418094		Pou4f2	3.18758	2.09667	0.534276	0.663877	1.94205	-1.3358	0.0815463	2.65631	3.10521	0.953684	1.3875	1.13325	-1.40709	0.000340212		Lrrc8d	16.2533	16.0504	25.6676	33.5557	23.7886	0.690726	0.00748656	19.7537	18.0347	27.8294	38.6105	24.769	0.686269	0.0759308		Herc3	5.02457
Foxr2	3.72908	4.19483	1.61527	0.972619	2.22484	-1.40804	0.02479	0	0	0	0	0	NA	0.998782		Ppp1r18	13.9375	13.1028	10.8598	7.63965	9.30632	-0.544689	0.0921881	19.825	18.1309	13.6745	11.7476	14.383	-0.600908	0.000180636		Lysmd4	1.01525	1.2198	1.89736	1.91827	1.93507	0.720131	0.0169008	1.96129	1.65664	1.98494	2.54368	2.24367	0.319517	0.732342		Hscb	12.3526
Fscn1	121.1	114.432	98.4276	70.0131	69.836	-0.656011	0.0102051	230.022	217.41	197.332	211.25	146.422	-0.274133	0.305094		Prph	9.18544	8.60364	5.2357	3.80803	8.84115	-0.577214	0.356691	15.7263	17.6944	8.198	5.71357	13.392	-0.987682	0.0364915		Morc4	2.35964	2.3299	4.34472	3.55639	4.32061	0.700367	3.82616e-05	0	0	0.03641	0	0	NA	0.411351		Htra1	6.4031
Gas8	14.8349	11.9942	7.06454	5.50491	9.52673	-0.964243	0.0221877	12.8999	11.1918	15.6541	9.80639	8.91167	-0.0722582	0.955919		Psma4	0	229.847	NA	217.282	NA	0.918895	0.998782	192.039	0	NA	0	NA	-29.0364	0.000143596		Nr0b1	113.255	119.043	163.495	408.055	199.549	1.0651	0.0262493	0.0577833	0.0560577	0.215339	0.297976	0.245476	2.15172	0.00575055		Ifitm1	455.565
Gatad2a	86.5455	78.4858	49.5722	43.0231	74.6285	-0.666832	0.0142773	56.4405	47.8992	58.3858	50.2697	43.9325	-0.0366092	0.852775		Qprt	13.8646	14.7093	7.90628	10.4949	11.5195	-0.518517	0.0512606	13.2154	12.596	5.18892	4.21394	7.7452	-1.27559	0.00384389		Ntn1	9.30615	8.47839	14.9046	30.6643	15.2593	1.10896	0.0106478	19.1298	15.3893	27.3711	45.791	21.6443	0.872627	0.0965819		Isoc2a	19.7303
Gimap9	2.2933	2.80285	1.35127	1.19601	1.48147	-1.01594	0.0208218	2.86663	3.08462	2.96865	2.25117	2.82618	-0.149883	0.926349		Rfng	9.74889	14.3793	9.18111	9.468	9.76559	-0.349045	0.450505	18.0535	13.8417	10.3505	11.2017	10.0911	-0.684612	0.0313889		Nupr1	18.9053	23.2471	30.4678	68.1936	62.0856	1.25342	0.00801483	4.05618	2.23073	4.37022	10.9059	5.18774	1.11769	0.466455		Letmd1	1.37931
Gins2	89.7171	91.1298	46.6112	48.6821	79.7945	-0.73356	0.0171512	48.6919	47.8272	51.1887	53.1469	37.7725	-0.0268601	0.940077		Rragd	21.7126	21.0281	15.2507	15.2204	18.454	-0.389998	0.000187581	7.66542	7.6905	4.31956	4.75893	5.08085	-0.794551	3.20847e-05		Oas1a	2.22824	1.2467	3.55953	4.11924	4.03148	1.07391	0.0207359	0.783367	0.898912	0.941298	1.86911	1.37558	0.730189	0.811044		Lrrc56	2.12642
Gtpbp3	25.9947	25.2689	15.5362	13.1117	21.7898	-0.708572	0.0103379	13.5149	13.4116	13.7398	15.6447	14.0563	0.105061	0.998782		Rxrg	7.25296	9.91349	5.00853	2.33858	4.21175	-1.15556	0.814933	6.04414	3.59811	1.02761	1.54347	1.49216	-1.89092	0.00436656		Pam	3.17778	3.11978	5.07813	4.67398	6.12561	0.653696	0.00593105	3.27763	3.16015	4.00057	4.01359	4.60419	0.385926	0.292508		Man1c1	1.82734
Heatr3	77.6946	78.6831	41.017	39.3718	70.148	-0.742781	0.0245783	50.5894	50.2049	48.4219	46.4498	42.312	-0.140267	0.26734		Sema3f	1.20209	1.37813	1.04777	0.468625	1.32575	-0.445476	0.742917	2.98138	2.84778	1.61476	1.30208	1.80376	-0.984338	0.00173781		Pck2	12.715	13.55	18.2881	32.6295	20.6041	0.775553	0.0403295	16.2727	16.1755	21.1172	47.7988	24.678	0.943315	0.0936792		Mef2b	7.09717
Higd1a	5.76077	4.41885	3.08509	3.44682	3.25265	-0.73057	0.0102051	14.9734	15.5036	15.9962	13.5292	13.858	-0.0755403	0.705324		Sepp1	14.0516	16.6891	13.9636	14.3446	10.5547	-0.246719	0.689339	13.1062	14.7285	10.5697	9.10861	9.52834	-0.605481	0.0226685		Pdgfc	17.8945	18.7284	30.5097	35.1492	27.0698	0.668827	0.00118785	13.2722	12.5936	17.5735	23.5654	18.9382	0.630807	0.0504839		Naglu	0.63762
Hmgxb4	51.3891	51.6454	28.3205	28.933	43.9395	-0.71082	0.00279628	32.5114	33.1906	24.7757	21.9768	23.8948	-0.480265	5.84674e-07		Slc35f2	18.7408	17.4755	12.3989	5.4677	15.0747	-0.721704	0.236139	13.0099	12.6653	6.76258	6.2504	7.41046	-1.0092	3.73483e-07		Porcn	22.8038	23.0007	34.5961	47.1791	34.5577	0.698882	0.0117157	0	0.589393	0	0	0	NA	0.0180781		Ncam1	0.666977
Id1	115.765	136.445	83.8102	61.9586	64.9662	-0.933788	0.000100722	277.065	308.16	229.683	256.222	240.107	-0.273961	0.188096		Snx24	3.90646	4.79761	2.57116	2.8615	2.99259	-0.631933	0.227197	5.01748	4.76155	2.84421	2.99221	2.60547	-0.886605	0.00254136		Pros1	5.27272	5.17429	9.47317	11.9293	8.38453	0.842632	0.00120542	11.9625	13.4359	14.231	24.3742	19.3032	0.604073	0.191522		Ncoa1	2.902
Ier2	222.902	233.887	115.136	128.997	192.656	-0.749893	0.012098	143.598	159.85	138.353	178.555	128.062	-0.0327037	0.927787		Sox11	15.3928	14.1915	13.1432	12.4248	10.9719	-0.280322	0.284077	15.1785	14.2283	9.81599	8.88196	10.2732	-0.699062	6.78995e-12		Pxmp4	3.50221	3.45896	5.81742	6.83859	6.75182	0.805186	0.0421656	3.12698	3.89998	4.75938	4.65451	5.86058	0.535187	0.571762		Padi2	0.523081
Igsf9	26.029	23.2393	20.4481	14.0048	17.9599	-0.58828	0.0447151	17.9175	17.4757	14.4103	7.57007	12.6455	-0.616584	0.0641956		Spn	3.89172	3.3882	2.89106	1.15613	1.4915	-0.97934	0.154099	2.0526	1.8453	0.864896	0.473828	0.934262	-1.40951	0.0183918		Rb1	2.90863	2.95867	4.24901	5.22878	5.97097	0.717383	0.000716343	3.45529	3.7536	4.32418	5.28642	5.80243	0.511339	0.13416		Pdk2	2.53193
Impact	8.32701	7.78243	5.62907	3.78777	4.2804	-0.908187	9.03585e-06	85.3218	90.4286	88.0386	80.0297	96.5176	0.00524571	0.744864		Spta1	29.6802	28.5292	22.2884	25.8092	24.3637	-0.269004	0.115572	25.2187	22.9511	17.2169	15.6092	17.3862	-0.61673	2.00491e-06		Rhbdd1	5.98711	5.45421	11.0116	9.44723	11.7265	0.814265	1.96263e-07	4.79109	4.47751	6.73162	7.14447	7.40352	0.614086	0.00241446		Pef1	15.6167
Irf2bp2	24.0107	22.781	13.2865	13.4669	19.4475	-0.701867	0.00105375	8.18547	8.36055	7.28137	9.17448	8.67184	0.0178313	0.969843		Srgn	0.354157	0.11907	0.557639	0.520471	0.0994254	0.730204	0.939691	2.06591	2.05039	1.21658	0.881679	1.23287	-0.967527	0.0206091		Rps6ka2	5.37347	5.7014	8.1679	10.4513	8.31555	0.609087	0.004969	8.02373	7.3389	10.0191	14.4394	11.3407	0.63554	0.0524733		Pkp3	4.31847
Isyna1	380.659	398.693	194.264	169.912	298.99	-0.919803	0.00320517	188.486	201.999	172.735	142.405	155.684	-0.315042	0.0459465		Tmprss11d	0.872883	1.11719	0.468957	0.363847	0.505991	-1.15685	0.0867312	2.39004	2.60107	1.2357	0.489172	0.684469	-1.72035	0.00232277		Rundc3b	1.07757	1.25775	2.03188	2.33128	2.2012	0.815799	0.00305385	1.3189	1.12805	1.14303	1.57528	1.78934	0.296428	0.853266		Pold4	3.35531
Itgb7	9.85728	8.76059	5.98123	5.5593	7.30684	-0.662663	0.000326306	8.94372	9.10921	6.35977	5.7433	7.42726	-0.471479	0.0104009		Treml2	0.570214	0.612945	0.308039	0.246496	0.410273	-0.879293	0.0918094	2.71531	2.56971	0.974021	1.30775	1.72735	-1.08231	0.0028046		Scaper	2.38473	2.59135	3.70354	4.11455	4.44003	0.62305	0.00031392	4.04816	3.596	5.28217	5.98175	5.71107	0.566018	0.0107706		Ppip5k1	1.82985
Jph4	6.15431	5.41775	3.15311	2.49301	4.47685	-0.878819	0.0275285	1.84829	1.57591	1.07206	1.03693	2.00211	-0.321205	0.73221		Trerf1	5.91109	4.7303	4.85055	2.95524	3.49327	-0.498446	0.18265	8.63331	7.249	5.62875	4.6535	3.71284	-0.862672	0.00417391		Sec14l2	1.85836	1.65924	3.8487	3.489	3.03309	0.885468	0.00352083	2.23999	2.04086	3.95707	2.95912	2.77803	0.594265	0.338518		Ppp3cc	0.668811
Klhdc4	146.753	137.273	75.164	49.6368	86.2797	-1.11159	7.94322e-06	46.1824	45.8928	44.893	38.6155	37.9253	-0.185677	0.284288		Tsku	5.86805	5.77072	5.35053	4.32511	5.54948	-0.197448	0.454932	6.70565	6.38588	4.59233	3.64679	4.88272	-0.682497	0.0102051		Slc39a11	2.72941	2.45472	5.44137	3.64061	4.71813	0.734669	0.0166664	2.84313	2.55029	3.92342	3.27824	4.08356	0.4802	0.170196		Prdm14	2.49906
Lsm4	479.466	438.815	275.804	205.56	391.168	-0.760428	0.0160845	297.482	263.124	312.048	227.835	222.356	-0.141706	0.691164		Ubxn8	9.87297	11.1826	4.58926	2.8648	8.00015	-1.03116	0.15038	6.74653	7.74821	5.99284	4.52396	4.73015	-0.601332	0.0413606		Smc1b	1.06591	0.967825	2.13458	2.04103	1.68751	0.858384	0.000344331	0.749469	0.869925	1.22303	1.19225	1.04626	0.510997	0.350051		Rabgap1l	4.14745
Lsm6	24.5089	26.8037	11.8098	10.9173	20.446	-0.939272	0.0058897	15.2538	16.2721	11.9312	11.4663	12.855	-0.38342	0.00154399		Vim	84.9709	83.8807	59.2559	97.8458	46.2469	-0.316763	0.605165	61.6111	60.9463	41.4841	38.7022	30.4435	-0.818125	0.000253743		Snx29	1.69149	1.10151	2.0918	2.67054	2.52052	0.775498	0.0445239	1.1385	1.57163	2.10203	1.52064	1.80946	0.418193	0.717276		Ralgps1	2.29522
Mak16	178.933	181.876	91.8893	87.5615	151.092	-0.813546	0.0050748	120.291	124.578	107.135	107.801	97.6063	-0.232921	0.0852128		Wnt5b	0.688545	0.84059	0.613315	0.607045	0.660482	-0.2863	0.924596	1.4496	1.39584	0.530805	0.514145	0.563078	-1.49909	0.00869837		Sorcs2	1.14641	1.29085	1.95052	2.39433	2.61866	0.833423	0.00392933	0.416037	0.455153	0.58028	0.287502	0.600415	0.168024	0.998782		Rasa3	3.08381
Map1s	65.109	58.2466	32.981	26.5501	50.3924	-0.853665	0.0195025	42.428	36.6741	40.9072	30.501	31.5889	-0.204147	0.424933		Zbp1	1.664	2.33018	0.738437	0.251389	0.619123	-1.89674	0.306164	0.901336	1.37075	0.109843	0	0	-4.73257	0.0399543		Stard8	6.54442	6.67331	12.1367	8.61558	13.3486	0.685439	0.00582658	0	0	0	0.0714031	0.0280072	NA	0.346271		Rbks	1.58985
Map2k7	49.7767	42.5404	24.4886	22.7714	39.1857	-0.776908	0.0116158	28.9408	25.0084	29.4613	25.2714	23.9731	-0.0400941	0.82543		Zbtb32	3.09195	3.02323	4.30499	2.00795	3.1223	0.0407017	0.998782	15.4597	14.8743	11.3843	7.28885	9.4026	-0.787962	0.00483989		Stom	0.915402	2.40907	3.75605	4.46693	5.89227	1.39999	0.0283559	3.43276	1.48158	0.74495	0	1.21773	-1.90914	0.581214		Rbm20	0.760884
Mcm5	312.903	286.369	155.808	133.055	263.352	-0.807857	0.00931634	171.662	160.216	160.855	141.44	150.941	-0.135353	0.0725002		Zfp953	2.39035	3.25925	2.82267	2.2621	3.44714	0.00975752	0.998782	4.4819	4.17139	2.8172	3.07229	3.28328	-0.593514	0.0101087		Stx2	2.83702	2.83031	4.9602	5.08289	5.08171	0.738322	0.000559263	2.34308	2.43137	3.19407	3.97044	3.47761	0.571417	0.180064		Reck	1.6829
Meg3	14.1304	12.9745	0.151162	0.111369	0.0796089	-6.78776	8.9015e-194	0.231645	0.469373	0	0.336892	0.0987151	-1.27139	0.795919																		Tcn2	7.29109	5.46973	10.8997	9.3104	11.226	0.623922	0.00547846	5.70391	7.05437	9.4332	7.7301	11.5656	0.586106	0.143472		Ripk2	4.0017
Mirg	3.2742	3.36494	NA	0	0.0405183	-8.06825	1.74224e-11	0.264049	0.0537516	NA	0.0798414	0	-1.99291	0.0430465		For each paternally downregulated gene allelic TPM expression values are shown for BC wt and Kdm6aΔY clones based on estimated SNP-reads from the maternal/paternal alleles (see methods for all cutoffs). Only genes with ≥1 allelic TPM in at least one clone are included. All genes with <1.5 fold change are excluded. The fold change and adjusted p-values (FDR scores) are based on DEseq2 analysis of …																Tead4	3.21573	3.31433	5.49304	7.74447	8.08787	1.02607	1.86045e-05	8.97347	7.55667	10.6583	16.0804	11.2717	0.616333	0.158776		Rnf157	0.644381
Mphosph6	89.3643	96.3877	55.0043	50.3179	83.7366	-0.660327	0.0313889	0.118458	0.238785	0.108369	0.135903	0.131435	-0.51226	0.899687																		Tfcp2l1	33.483	27.5695	41.7117	61.6114	46.6929	0.625342	0.0121311	11.9306	9.43478	12.2978	21.1756	17.0888	0.657822	0.0938362		Serinc2	1.62861
Mri1	42.8393	37.7993	22.6151	23.9401	34.1219	-0.682345	0.0108069	25.0903	25.513	28.6839	28.9675	22.2992	0.0749149	0.998782																		Tnip2	3.64155	3.08246	4.87577	5.98049	5.37894	0.59648	0.04337	3.47898	2.84356	4.2255	4.75871	4.57814	0.516069	0.257897		Sgcb	1.03257
Msrb2	14.0874	13.7856	9.40032	8.29665	10.5222	-0.660879	0.0266189	2.13106	2.64253	1.98988	1.47311	2.27195	-0.320259	0.768071																		Trp53inp2	3.92899	3.51416	6.50115	7.31398	6.68986	0.789008	1.8671e-06	5.64024	4.99656	8.19145	9.06682	8.04404	0.665242	0.00125482		Sgsm1	3.64093
Nacc1	111.195	98.5234	54.0444	57.1135	97.445	-0.69513	0.0490852	79.0537	66.8646	66.2746	66.7625	64.436	-0.148467	0.151202																		Tubb2a	8.77337	8.66883	15.444	16.0281	12.0865	0.650191	0.0119107	8.44563	6.24617	9.09243	11.1726	9.28789	0.423327	0.564157		Tbc1d8	2.90957
Ndufa11	24.5419	30.6167	4.92284	8.39514	19.5724	-1.44568	0.0456333	20.4516	15.0634	46.8655	40.6325	24.2697	1.06904	0.120428																		Ucp2	41.0569	37.6331	71.1866	76.2132	63.0826	0.747502	1.83787e-07	28.9763	23.1092	46.4774	34.2438	36.6358	0.586988	0.0495491		Tgm2	1.34274
Nip7	79.8802	62.522	41.0897	33.4664	61.7065	-0.876889	0.00214465	52.6513	51.5569	51.5295	45.4051	40.2733	-0.188068	0.334695																		Usp11	19.5704	18.2204	26.3138	52.4006	35.5709	0.925406	0.00656305	0	0.0680154	0.0644973	0.137612	0.037796	1.23357	0.798824		Tmem81	5.07519
Nob1	85.3277	90.1391	42.9544	39.8531	71.0277	-0.766527	0.00798114	89.898	83.5008	93.5817	74.325	70.4707	-0.125809	0.610972																		Usp2	2.15957	2.44905	4.30378	4.44903	3.75811	0.775711	0.00181878	3.98491	3.4943	3.87236	4.13139	3.97475	0.094527	0.998782		Txnip	43.0281
Peg3	143.797	137.793	78.8653	66.607	121.014	-2.63828	1.41992e-16	62.7105	48.1099	62.1666	32.6313	39.3581	-0.309274	0.50773																		Zfp839	3.42316	3.2254	4.91162	6.81948	5.4358	0.701478	0.0152689	4.80621	4.37563	5.25818	7.04212	6.3681	0.438781	0.45453		Tyk2	4.20855
Pet100	8.06794	7.11047	1.74016	0.71719	1.44907	-0.628945	0.0186038	9.69083	9.00796	9.56847	9.63783	8.31045	-0.0275973	0.944057																																		Uap1l1	17.1113
Phlda2	16.7811	16.9425	11.9494	9.61647	13.404	-0.945019	0.0170344	44.7348	54.4231	31.0414	14.8515	47.2014	-0.675997	0.437507																		For each maternally upregulated gene allelic TPM expression values are shown for BC wt and Kdm6aΔY clones based on estimated SNP-reads from the maternal/paternal alleles (see Methods for all cutoffs). Only genes with ≥1 allelic TPM in at least one clone are included. All genes with <1.5 fold change are excluded. Shown are the values for all the KO clones that retained the Y chromosome. The fold c…																Vwa8	4.54634
Pim2	295.103	338.772	185.495	115.58	228.764	-1.21985	0.00224765	0.119776	0.0988116	0	0	0	NA	0.0002952																																		Zfp42	40.3029
Pnma5	135.107	136.408	85.773	36.2096	64.6771	-0.930454	0.0238524	0	0.0571419	0.127235	0	0.0765748	1.24964	0.867434
Prx	3.52452	3.53072	2.88684	1.63395	1.35859	-0.713241	0.00844942	6.83912	5.52649	5.59354	3.13214	4.36465	-0.502794	0.2989																																		For each paternally upregulated genes allelic TPM expression values are shown for BC wt and Kdm6aΔY clones based on estimated SNP-reads from the maternal/paternal alleles (see methods cutoffs). Only genes with ≥1 allelic TPM in at least one clone are included. All genes with <1.5 fold change are excluded. Shown are the values for all the KO clones that retained the Y chromosome. The fold change a…
Psmb10	6.00508	5.33961	3.85679	3.67847	3.45589	-1.15058	0.00601245	37.2858	41.9366	28.6813	30.8957	25.3652	-0.484389	0.176217
Psmd7	47.4664	56.0285	24.3668	16.5745	34.1793	-0.760125	0.0173103	219.998	212.895	204.342	191.529	186.421	-0.15723	0.0641956
Ptpn6	390.251	386.389	203.639	182.843	352.842	-0.819204	0.00463511	19.4799	18.7583	11.9956	10.9954	18.0303	-0.483604	0.126347
Rab27a	17.5168	15.1068	11.2663	7.50676	10.828	-0.786336	0.000313425	12.9925	10.6495	10.8462	4.72835	9.388	-0.506549	0.338829
Rbm34	13.9128	12.969	9.33842	6.73195	9.0112	-0.684753	0.00300843	23.7411	23.1555	24.2019	22.1204	19.3795	-0.0985129	0.672811
Rbmxl1	39.7664	38.096	22.6466	21.9632	33.2158	-0.627521	2.05369e-05	0	0	0	0	0	NA	NA
Rian	146.778	120.463	96.9549	81.075	98.3188	-9.03616	5.45744e-78	0.324264	0.456013	0.150496	0.207985	0.145606	-1.21528	1.95641e-05
Rps6kb2	10.6085	10.422	0.022994	0.0245555	0.0117424	-0.626824	0.032184	7.8683	7.0903	11.8791	13.6134	10.67	0.688557	0.278205
Sall1	8.0931	8.6467	5.70423	5.19266	6.45366	-0.991615	0.00979493	46.705	37.878	39.7822	54.1825	30.5569	-0.0270061	0.965942
Sf3b6	68.213	61.5178	21.8934	30.7383	52.6192	-1.12094	0.000451243	82.4795	79.9664	109.64	131.278	109.256	0.52315	0.10333
Slc1a3	48.6195	83.5886	26.3241	31.6441	39.6493	-0.670175	0.0388512	11.7046	12.561	10.6217	12.6987	13.9871	0.0355907	0.967434
Slc25a15	8.06809	6.42921	5.13486	3.68412	5.79186	-0.823177	0.0499507	18.4487	17.0589	17.059	16.1996	16.9228	-0.0859376	0.340141
Slc43a3	29.0547	29.469	14.0431	12.8651	26.4895	-1.01087	0.00531542	2.32684	3.18401	3.1761	3.82463	5.53209	0.600402	0.516594
Slc7a6os	3.35065	2.58863	1.68568	1.52593	1.48712	-0.792499	0.0255834	51.594	54.7318	44.4022	48.6063	51.0235	-0.147065	0.249142
Sox3	67.866	77.2002	34.1707	38.6641	62.0385	-1.2841	0.000805589	0	0.981875	0	0	0	NA	0.261741
Stox2	14.6327	13.5706	6.36641	6.8833	5.17729	-1.25132	0.0106462	2.23406	1.97354	1.16909	1.52403	2.09619	-0.398142	0.259399
Syt3	4.38881	3.73395	1.23235	1.26968	2.99162	-1.22287	0.0435474	1.15827	1.32195	2.86969	2.56619	3.3634	1.24195	0.0999271
Tex40	2.11797	2.82123	0.803834	0.883676	1.72608	-1.97965	0.00709049	2.07838	1.69554	0.513448	0.372512	2.08685	-0.929199	0.514096
Thap11	1.38559	1.72311	0.215734	0.615723	0.420735	-0.832899	0.0281353	36.0243	40.5093	35.1598	32.8681	37.0697	-0.127398	0.453667
Tmem164	59.6263	62.5277	28.7138	27.8786	54.06	-0.648409	0.000872933	0	0.034043	0.0169128	0	0	-1.59421	0.843417
Tnnt1	9.04346	7.86033	5.1449	5.39547	6.75341	-1.005	0.0266189	6.67829	6.41126	4.49536	5.91601	8.02539	-0.0907929	0.936049
Trim12c	12.7804	14.241	6.53424	5.52699	9.60701	-1.35008	0.0129545	0.283947	0.417386	0.130857	0.0545466	0.131712	-1.73005	0.100162
Trmt1	1.55224	1.64821	0.659784	0.360638	1.00909	-0.8003	0.00711672	59.2236	58.7002	61.3973	58.1099	51.1562	-0.0516637	0.744398
Wdr6	112.888	106.189	57.1337	52.4181	92.8238	-0.61654	2.12437e-05	45.0222	42.591	32.5902	26.4454	36.2336	-0.464101	0.000740082
Wt1	38.1686	34.3466	26.0203	21.7853	27.9123	-1.33026	0.000424436	8.10884	8.38958	2.34477	4.69474	4.68013	-1.07836	0.163759
Xlr3a	7.43776	8.50842	2.89875	3.36144	3.91048	-4.74543	5.81837e-19	0	0	0	0	0	NA	NA
Xlr3c	6.98661	8.45613	0.362893	0.438852	0.107515	-3.10995	6.24459e-06	0	0	0	0	0	NA	NA
Xlr5a	3.61364	2.96796	0.394691	0.617204	0.192752	-8.78633	5.63953e-06	0.0393719	0	NA	NA	NA	NA	NA
Zc3h18	0.913428	1.37271	0	0	0	-0.751017	0.0170344	47.5138	38.142	50.6735	36.8018	35.8147	-0.0595296	0.870586
Zfp1	34.9359	37.6505	19.795	15.6304	28.5119	-0.868706	0.00778466	17.4679	16.3265	17.6827	15.9654	14.5855	-0.0717082	0.810331
Zfp423	20.8655	18.1106	10.7027	12.3154	10.1686	-0.904166	4.08244e-05	7.93526	6.95869	9.89955	11.2526	3.86127	0.163013	0.998782
Zfp467	1.74094	2.13918	0.304844	0.320124	0.465866	-2.4571	0.00360418	1.40812	0.902122	0.435317	0.215194	0.385115	-1.7425	0.534229
Zfp951	14.079	16.3908	9.79569	8.50385	8.0926	-0.881344	0.00305591	3.61787	3.37771	3.66671	4.06025	3.6591	0.117791	0.998782
Zmiz1	8.37926	6.55932	5.54686	4.33152	5.63476	-0.623713	0.00799495	8.58464	7.21658	7.49544	3.87297	4.43834	-0.584458	0.183039
Znrf1	12.8507	13.9671	8.61816	7.87844	11.8818	-0.598257	0.0241048	4.55751	4.80736	4.53614	3.63626	3.2946	-0.292805	0.428181
Zrsr1	1.17407	0.550945	0.489197	0.222429	0.262067	-1.49276	0.00601245	6.52259	7.08465	7.03865	8.27603	7.0842	0.13409	0.998782
For each maternally downregulated gene allelic TPM expression values are shown for BC wt and Kdm6aΔY clones based on estimated SNP-reads from the maternal/paternal alleles (see Methods for all cutoffs). Only genes with ≥1 allelic TPM in at least one clone are included. All genes with <1.5 fold change are excluded. The fold change and adjusted p-values (FDR scores) are based on DEseq2 analysis of …
[truncated: 73 more columns]
