# Supplementary material for: Sex-biased and parental allele-specific gene regulation by KDM6A
Source: Biol Sex Differ. 2022 Jul 23;13:40. doi: 10.1186/s13293-022-00452-0 (PMC9308343; doi:10.1186/s13293-022-00452-0)
Supplement: Supplementary file 12 — Additional file 12: Fig. S12. A: Expression of BC Group A genes in CB clones; B: Expression of BC Group B genes in CB clones. [file 13293_2022_452_MOESM12_ESM.xlsx]

## Sheet: Allelic BC DEGs in CB cells
Additional file 12: Allelic changes of BC genes in CB KO cells
Additional file 12A: Expression of BC Group A genes in CB clones								Additional file 12B: Expression of BC Group B genes in CB clones
	Maternal allele in CB derived cells								Paternal allele in CB derived cells
Group A	CB wt rep1	CB wt rep2	CB wt avg	Kdm6aΔE2.5	Kdm6aΔE2.7	Kdm6aΔP2.1		Group B	CB wt rep1	CB wt rep2	CB wt avg	Kdm6aΔE2.5	Kdm6aΔE2.7	Kdm6aΔP2.1
Rps6kb2	5.23878	12.7059	8.97234	2.63837	3.48728	6.21291		Wnt5b	5.12892	4.57863	4.85378	2.06203	1.42026	3.46533
Apobec2	7.74532	6.8374	7.29136	3.29153	3.19252	4.52629		Bcl6b	5.32869	3.56845	4.44857	1.87434	2.06428	2.56861
Peg3	2.75079	1.9154	2.3331	2.37116	0.206326	0.958586		Laptm4a	186.451	196.274	191.363	128.181	84.8037	71.434
Tmem164	9.82704	10.1	9.96352	6.37708	5.91456	6.06768		Lmo4	24.0458	23.8625	23.9541	16.4181	14.0695	9.40049
Hmgxb4	46.3108	43.5201	44.9154	33.2848	26.3655	25.5658		Ppp1r18	20.2617	19.8324	20.047	13.9641	8.89895	11.8157
Dapk1	20.3015	19.9607	20.1311	14.4009	13.9881	10.2568		Ak4	9.45093	9.13117	9.29105	6.16435	5.8118	4.85044
Irf2bp2	10.1977	9.83832	10.018	7.32543	7.962	8.50038		Dtx3l	6.29402	6.0128	6.15341	3.5769	4.29362	4.28201
Ndufa11	26.7124	20.7689	23.7406	18.2571	22.2394	15.9911		Eomes	7.9939	7.77847	7.88619	4.52799	2.32142	9.94076
Sf3b6	108.934	111.81	110.372	83.7155	96.1931	85.4849		Slc35f2	14.6876	12.1918	13.4397	12.3367	12.0838	9.02998
Phlda2	92.998	103.97	98.484	64.5687	94.4955	87.7331		Plekha1	48.219	46.8422	47.5306	45.9228	39.4478	34.1171
Cbfb	31.0713	29.1802	30.1258	26.6278	28.9881	20.6755		Pou3f1	65.5049	65.9454	65.7252	32.0401	78.7454	48.9519
Gas8	18.9668	21.0321	19.9994	18.6646	18.0481	15.6141		Trerf1	5.96312	5.66793	5.81553	5.83943	4.37911	4.04063
Gins2	46.7156	50.5061	48.6108	39.1113	46.9415	39.9869		Zbp1	2.12641	3.0017	2.56405	1.50861	1.45787	3.67108
Thap11	38.7379	37.5087	38.1233	36.755	33.7848	30.8116		Ly6e	34.8925	33.0005	33.9465	33.7535	28.2427	31.2152
Zfp467	2.58218	1.71079	2.14649	0.571059	1.18272	0.980817		Vim	168.713	178.669	173.691	301.971	84.6099	93.5407
Znrf1	5.49725	5.36904	5.43314	4.40002	4.58586	4.08925		Ap3b2	5.21462	5.58116	5.39789	2.36937	3.44998	9.24711
Rbm34	26.1896	24.6325	25.411	25.4035	20.9698	14.4616		Spta1	15.1787	15.6858	15.4322	9.37714	27.6359	6.56496
Zmiz1	10.0271	8.47299	9.25005	9.68491	6.33876	4.63797		Rfng	12.4056	10.4366	11.4211	14.776	8.61481	10.3366
Ddx19a	15.3652	13.561	14.4631	9.96687	16.4711	10.5982		Aff3	3.78726	5.00182	4.39454	2.51882	11.9125	2.6923
Bcar1	74.2271	72.5624	73.3947	84.1057	56.1107	49.014		Prph	13.4595	12.6376	13.0486	14.413	5.41321	1.57955
Slc25a15	14.6904	14.0416	14.366	15.3997	11.1644	10.7806		Gnai2	13.1786	16.1405	14.6595	114.235	12.3984	11.5726
Rab27a	7.87622	7.29047	7.58334	6.33024	7.3134	6.28035		Dab1	5.11667	5.73613	5.4264	5.82556	4.33269	1.93577
Psmb10	35.8907	33.6719	34.7813	26.0689	34.4459	31.2911		Cachd1	9.25679	8.83516	9.04598	5.22865	6.98139	8.38681
Ptpn6	12.0283	10.7324	11.3803	9.27109	10.0144	10.8185		Snx24	1.55833	1.45796	1.50814	5.03563	0.296874	0.851965
Mri1	18.3797	19.518	18.9489	19.9598	15.9289	14.527		Ubxn8	4.86102	5.69053	5.27577	0.0832255	4.63173	5.84896
Fscn1	222.917	214.409	218.663	249.061	188.877	173.866		Efhd1	1.561	1.1659	1.36345	0.566681	1.92439	0.477843
Cyb5b	59.6623	59.7691	59.7157	61.8261	58.6973	47.1334		Sox11	0.0911438	0.168148	0.129646	10.2206	0.0597679	0.0443672
Ddx49	43.4113	43.5504	43.4809	54.4245	37.4203	32.9449		Parp12	6.20138	5.75601	5.9787	4.41405	5.3223	6.12628
Psmd7	169.602	159.45	164.526	163.286	174.227	151.691		Zfp953	1.78144	2.40568	2.09356	2.42917	1.44925	1.85828
Gatad2a	61.7322	56.0773	58.9047	83.406	53.454	46.1051		Ccne2	7.27155	7.51691	7.39423	7.56346	7.14283	5.9333
Fam32a	66.2315	60.4936	63.3625	97.4901	60.415	51.3001		Mob3b	2.93407	3.20794	3.071	3.09279	3.45607	2.16091
Fkbp8	119.853	116.7	118.276	200.811	111.67	115.286		Tsku	6.50297	6.92012	6.71155	6.37153	6.43414	7.20529
Wdr6	36.6944	34.9518	35.8231	40.0682	34.2449	34.0753		Rragd	23.1092	23.9639	23.5365	27.1848	23.4891	22.5315
Slc1a3	7.19643	7.7804	7.48841	5.53294	6.82402	7.23626		Ccdc102a	6.63654	6.48227	6.5594	8.84723	5.88291	6.07122
Exoc8	3.34148	3.08092	3.2112	2.40296	2.33636	1.76302		Ahcy	18.1298	16.9545	17.5421	19.2497	19.1964	19.3344
Stox2	2.16179	1.70186	1.93182	1.48314	1.68072	0.906407		Qprt	5.99584	7.3176	6.65672	4.59027	9.06936	8.31993
Etv1	3.8431	3.70774	3.77542	3.29212	3.33781	1.47196		Spn	1.7741	1.8415	1.8078	2.73568	1.03355	2.29398
Adat1	3.57119	2.9971	3.28415	2.53206	3.18853	2.49594		Sepp1	9.93231	8.39386	9.16308	10.2707	12.7102	9.82593
Pnma5	1.2939	1.51017	1.40204	1.47008	0.717621	1.07746		Sema3f	0.984813	1.0527	1.01876	1.99136	0.644478	1.23826
Syt3	2.39321	2.42392	2.40856	1.50237	2.16271	2.1919		Lama3	0.570433	0.64303	0.606731	1.68063	0.382737	0.430225
Dmrt1	10.3566	10.0732	10.2149	6.66163	10.0459	9.68555		Fkbp6	0.994684	1.81269	1.40369	2.89804	0.715233	2.46712
Foxr2	2.7655	2.95611	2.86081	3.06953	2.69125	1.8396		Neurog3	0.251927	0.90529	0.578609	0.605382	0.66838	1.61604
Champ1	32.6915	32.4505	32.571	32.7732	32.2085	22.927		Foxd3	12.0453	11.7181	11.8817	24.6309	21.2198	13.807
Itgb7	2.94669	2.41022	2.67845	2.77068	2.62337	2.0066		Fgr	0.459892	0.617002	0.538447	0.0845484	1.75031	2.32102
Sox3	20.1141	18.787	19.4505	18.7339	23.0145	12.1975		Rxrg	0.666663	1.20715	0.936906	2.55453	4.7616	0.712554
Gtpbp3	14.067	13.832	13.9495	13.8673	10.9347	13.9536		Cpne5	1.5389	1.23781	1.38836	2.29455	5.00733	10.3021
Higd1a	11.9407	10.7427	11.3417	11.9552	10.4757	9.74152
Dhx38	36.282	33.6669	34.9744	39.4529	35.1703	24.9187		Genes list consists of Group B downregulated DEGs determined in BC Kdm6aΔ/Y clones. Paternal allele TPM expression values are shown for wt and Kdm6aΔ/Y CB derived cells and are based on estimated SNP-reads from the maternal/paternal alleles (see methods). Only genes with ≥1TPM in at least one clone are included. Red colored genes are downregulated ≥1.25-fold in CB cells. Orange colored genes show…
Wt1	3.12405	3.91357	3.51881	3.56103	4.95246	1.50889
Ddhd2	8.79119	8.41961	8.6054	10.0992	7.88214	6.96757
Armc6	12.9923	13.1741	13.0832	15.136	13.116	9.84791
Pet100	7.05059	7.08639	7.06849	7.70602	6.08411	6.88855
Gimap9	2.33116	3.20814	2.76965	2.81573	3.03916	2.25073
Tnnt1	2.45425	2.47346	2.46386	1.77521	2.82269	2.86525
Cnksr3	11.1521	9.83578	10.4939	11.1024	11.7738	9.73493
Zc3h18	35.3682	31.4323	33.4002	42.1084	34.7691	27.2589
Pim2	204.532	200.019	202.276	207.711	269.876	155.124
Exoc3l	5.34582	4.76783	5.05682	4.99043	7.44729	3.57918
2810004N23Rik	73.2675	73.2248	73.2462	80.4132	81.0697	70.8638
Cirh1a	120.385	116.432	118.409	140.378	129.739	107.204
Rian	114.491	110.501	112.496	118.223	138.703	104.322
E2f4	107.575	102.385	104.98	113.487	125.032	98.8895
Nip7	37.7588	39.3285	38.5436	47.793	42.0532	34.1069
Lsm6	12.9387	13.5725	13.2556	15.148	14.7227	13.1976
Ctu2	13.1376	12.4611	12.7994	13.8979	13.7223	14.3025
Msrb2	2.13509	1.91949	2.02729	1.59372	2.3545	2.71368
Klhdc4	35.1638	35.4656	35.3147	42.2768	40.292	34.2818
Slc7a6os	30.3389	32.6098	31.4744	26.726	38.1455	39.5373
Prx	5.99447	5.99989	5.99718	5.43238	5.79286	8.70703
Nob1	69.5092	67.9295	68.7194	88.3022	74.398	66.6132
Slc43a3	2.49395	2.33113	2.41254	1.90741	3.06284	3.09451
Cdt1	90.8504	86.5596	88.705	112.384	91.7559	95.5991
Heatr3	40.3558	38.9114	39.6336	59.0548	43.3318	32.1055
Map2k7	21.1102	21.6692	21.3897	33.7166	21.2518	17.6927
Zfp1	13.4133	11.0652	12.2393	15.003	14.2043	12.629
Cherp	58.6355	59.2131	58.9243	84.7498	63.5881	55.6296
2310045N01Rik	14.7127	13.1887	13.9507	18.3753	17.6495	12.563
Jph4	1.20345	1.24116	1.2223	1.14006	1.58866	1.54575
Ddx39	263.271	245.118	254.195	342.798	295.021	255.986
Trmt1	55.1231	56.4537	55.7884	93.0424	58.6596	46.0784
Lsm4	216.522	203.135	209.828	319.984	219.324	210.156
Mcm5	122.308	113.936	118.122	177.507	130.523	116.017
Dctd	33.5633	32.0418	32.8025	49.0728	35.7644	35.2302
Ier2	96.3515	93.6292	94.9904	137.393	100.018	111.677
Nacc1	55.6171	51.7628	53.6899	103.315	52.7585	44.2359
Mak16	98.2642	95.3734	96.8188	168.537	106.521	87.4288
Zfp951	1.33481	1.68979	1.5123	2.00022	2.07901	1.64816
Farsa	106.772	103.839	105.305	202.752	109.453	93.829
Map1s	40.2769	38.0813	39.1791	76.8926	40.3221	34.4861
Igsf9	25.8419	24.2254	25.0337	42.8172	22.2629	34.2505
Mirg	29.5114	28.2895	28.9004	37.9095	39.7522	37.1691
Arhgef9	0.948957	0.711988	0.830472	1.08085	1.65243	0.574328
Camkv	10.376	9.22274	9.79937	12.8975	13.3629	14.7258
Zfp423	7.07752	6.85035	6.96393	11.5384	12.3792	5.94824
Meg3	113.032	108.534	110.783	159.558	180.263	148.903
Sall1	19.2833	18.5213	18.9023	36.6009	27.8576	20.7124
Isyna1	141.277	141.051	141.164	322.216	179.782	168.578
Id1	76.8076	74.1631	75.4853	169.45	167.116	79.9253
Impact	52.7605	49.5803	51.1704	86.8456	129.704	100.834
Zrsr1	1.03418	1.8006	1.41739	0.903319	6.58849	6.63826
Genes list consists of Group A downregulated DEGs determined in BC Kdm6aΔ/Y clones. Maternal allele TPM expression values are shown for wt and Kdm6aΔ/Y CB derived cells and are based on estimated SNP-reads from the maternal/paternal alleles (see methods). Only genes with ≥1TPM in at least one clone are included. Red colored genes are downregulated ≥1.25-fold in CB cells. Orange colored genes show…
