# Supplementary material for: Sex-biased and parental allele-specific gene regulation by KDM6A
Source: Biol Sex Differ. 2022 Jul 23;13:40. doi: 10.1186/s13293-022-00452-0 (PMC9308343; doi:10.1186/s13293-022-00452-0)
Supplement: Supplementary file 14 — Additional file 14: Fig. S14. Summary of RNA-seq mapping. [file 13293_2022_452_MOESM14_ESM.xlsx]

## Sheet: RNA-seq mapping metrics
Additional file 14: Summary of RNA-seq mapping
Cell line	Total Reads	Uniquely mapped (%)	Uniquely mapped to both (%)	Mapped to BL6 (%)	Mapped to cast (%)	Autosomal BL6 to cast ratio
BC male wt replicate 1	159072059	60.95	80.34	11.07	8.59	1.28871
BC male wt replicate 2	168300032	59.13	80.64	10.84	8.51	1.2738
BC female wt replicate 1	179882466	59.97	80.27	9.24	10.48	0.87
BC female wt replicate 2	138281027	59.68	80.57	9.01	10.43	0.863854
BC male Kdm6aΔE1	168091929	60.6	80.35	10.84	8.8	1.23182
BC male Kdm6aΔE3	162047753	59.51	80.4	10.9	8.7	1.25287
BC male Kdm6aΔP4	166135230	60.44	80.29	11.09	8.62	1.28654
CB male wt replicate 1	88834189	67.53	79.88	10.94	9.17	1.19302
CB male wt replicate 2	90111601	66.97	79.75	10.91	9.34	1.16809
CB male Kdm6aΔE2.5	96917628	65.76	79.46	11.4	9.14	1.25
BC male Kdm6aΔE2.7	93330189	64.59	79.08	11.14	9.78	1.14
BC male Kdm6aΔP2.1	89042200	66.92	79.7	10.8	9.49	1.14
For each ES cell line or clone the total number of reads, the percent of uniquely mapped reads, of reads mapped to both BL6 and castaneus (cast), of reads mapped to BL6, and of reads mapped to cast are shown together with the ratio between the number of autosomal reads from BL6 and cast.
